# Supplementary material for: 2-[(5-Methyl-1,3,4-thia­diazol-2-yl)sulfan­yl]-N′-(4-nitro­benzyl­idene)acetohydrazide monohydrate
Source: IUCrdata. 2025 Apr 24;10(Pt 4):x250364. doi: 10.1107/S2414314625003645 (PMC12054755; doi:10.1107/S2414314625003645)
Supplement: Supplementary file 1 [file x-10-x250364-sup1.cif]

##############################################################################
#                                                                            #
# This CIF contains the data for a data article accepted for                 #
# publication in IUCrData. It conforms to the requirements of                #
# Notes for Authors for IUCrData, and has been                               #
# peer reviewed under the auspices of IUCrData.                              #
#                                                                            #
# Full details of the Crystallographic Information File format               #
# are given in the paper "The Crystallographic Information File (CIF):       #
# a New Standard Archive File for Crystallography" by S. R. Hall, F. H.      #
# Allen and I. D. Brown [Acta Cryst. (1991), A47, 655-685].                  #
#                                                                            #
# The current version of the core CIF dictionary is obtainable from          #
# ftp://ftp.iucr.org/pub/cif_core.dic.                                       #
#                                                                            #
# Software is freely available for graphical display of the structure(s)     #
# in this CIF. For information consult the CIF software page                 #
# http://www.iucr.org/resources/cif/software.                                #
#                                                                            #
# This file may be used for bona fide research purposes within the           #
# scientific community so long as proper attribution is given to the data    # 
# article from which it was obtained.                                        #
#                                                                            #
##############################################################################
data_global
_audit_creation_method     'PLATON <TABLE ACC> option'
_journal_date_recd_electronic     2025-03-28
_journal_date_accepted     2025-04-22
_journal_name_full     'IUCrData'
_journal_year     2025
_journal_volume     10
_journal_issue      1
_journal_page_first     0
_journal_page_last     0
_journal_paper_category     HO
_journal_paper_doi     10.1107/S2414314625003645
_journal_coeditor_code     HB4512
_publ_contact_author_name
;
Gomathi Sundaramoorthy
;
_publ_contact_author_address
;
Department of Chemistry
Periyar Maniammai Institute of Sceince & Technology
Thanjavur, Tamilnadu-613403
India
;
_publ_contact_author_email     gomathichemist@pmu.edu
_publ_contact_author_fax     ?
_publ_contact_author_phone     ?
_publ_section_title
;\
2-[(5-Methyl-1,3,4-thiadiazol-2-yl)sulfanyl]-<i>N</i>'-(4-nitrobenzylidene)\
acetohydrazide monohydrate
;
_publ_section_title_footnote     .
loop_
    _publ_author_name
    _publ_author_footnote
    _publ_author_address
    'Nidhishree, Murugan' .
;
Department of Chemistry
Periyar Maniammai Institute of Science & Technology
Thanjavur-613403, Tamilnadu
India
;
    'Gomathi, Sundaramoorthy' .
;
Department of Chemistry
Periyar Maniammai Institute of Science & Technology
Thanjavur-613403, Tamilnadu
India
;
    'Nirmalram, Jeyaraman Selvaraj' .
;
Department of Chemistry,
Research and Development Cell
PRIST Deemed to be University
Thanjavur-613403, Tamilnadu
India
;
    'Logesh, Mathivathanan' .
;
Department of Chemistry
School of Advanced Sciences
Vellore Institute of Technology
Vellore-632014, Tamil Nadu,
India
;
_publ_section_synopsis
;
In the title hydrate, the dihedral angle between the aromatic rings is 9.6
(3)\%. In the crystal, N---H...O and O---H...N hydrogen bonds link the
components into (10\=1) sheets.
;
data_I
_chemical_name_systematic
;\
2-[(5-Methyl-1,3,4-thiadiazol-2-yl)sulfanyl]-<i>N</i>'-(4-\
nitrobenzylidene)acetohydrazide monohydrate
;
_chemical_name_common     ?
_chemical_formula_moiety     'C12 H11 N5 O3 S2, H2 O'
_chemical_formula_sum     'C12 H14 N5 O4 S2'
_chemical_formula_structural     ?
_chemical_formula_iupac     'C12 H11 N5 O3 S2, H2 O'
_chemical_formula_weight     355.39
_chemical_melting_point     ?
_chemical_compound_source     'see text'
_symmetry_cell_setting     monoclinic
_symmetry_space_group_name_H-M     'P 21/n'
_symmetry_space_group_name_Hall     '-P 2yn'
loop_
    _space_group_symop_id
    _space_group_symop_operation_xyz
    1 x,y,z
    2 1/2-x,1/2+y,1/2-z
    3 -x,-y,-z
    4 1/2+x,1/2-y,1/2+z
_cell_length_a     4.9431(3)
_cell_length_b     18.3181(11)
_cell_length_c     17.2223(9)
_cell_angle_alpha     90
_cell_angle_beta     95.557(2)
_cell_angle_gamma     90
_cell_volume     1552.12(16)
_cell_formula_units_Z     4
_cell_measurement_reflns_used     2857
_cell_measurement_theta_min     2.5
_cell_measurement_theta_max     26.3
_cell_measurement_temperature     273
_cell_special_details
;
;
_exptl_crystal_description     'trapezoid'
_exptl_crystal_colour     'gold'
_exptl_crystal_size_max     0.14
_exptl_crystal_size_mid     0.10
_exptl_crystal_size_min     0.04
_exptl_crystal_size_rad     ?
_exptl_crystal_density_diffrn     1.521
_exptl_crystal_density_meas     ?
_exptl_crystal_density_method     'Not Measured'
_exptl_crystal_F_000     736
_exptl_absorpt_coefficient_mu     0.371
_exptl_absorpt_correction_type     none
_exptl_absorpt_process_details     ?
_exptl_absorpt_correction_T_min     ?
_exptl_absorpt_correction_T_max     ?
_exptl_special_details
;
;
_diffrn_ambient_temperature     273
_diffrn_radiation_type     'MoK\a'
_diffrn_radiation_wavelength     0.71073
_diffrn_radiation_source     ?
_diffrn_radiation_monochromator     ?
_diffrn_measurement_device_type     'Bruker APEXII CCD'
_diffrn_measurement_method     '\f and \w scans'
_diffrn_detector_area_resol_mean     ?
_diffrn_reflns_number     7776
_diffrn_reflns_av_R_equivalents     0.0981
_diffrn_reflns_av_unetI/netI     0.1122
_diffrn_reflns_theta_min     2.52
_diffrn_reflns_theta_max     26.32
_diffrn_reflns_theta_full     25.24
_diffrn_measured_fraction_theta_max     0.905
_diffrn_measured_fraction_theta_full     0.936
_diffrn_reflns_limit_h_min     -5
_diffrn_reflns_limit_h_max     5
_diffrn_reflns_limit_k_min     -22
_diffrn_reflns_limit_k_max     19
_diffrn_reflns_limit_l_min     -18
_diffrn_reflns_limit_l_max     18
_diffrn_reflns_reduction_process
;
;
_diffrn_radiation_probe     x-ray
_refine_special_details
;
 Refinement on F^2^ for ALL reflections except those
 flagged by the user for potential systematic errors.
 Weighted R-factors wR and all goodnesses of fit S
 are based on F^2^, conventional R-factors R are based
 on F, with F set to zero for negative F^2^. The
 observed criterion of F^2^ > 2sigma(F^2^) is used only
 for calculating -R-factor-obs etc. and is not
 relevant to the choice of reflections for refinement.
 R-factors based on F^2^ are statistically about twice
 as large as those based on F, and R-factors based on
 ALL data will be even larger.
The nitrogen- and oxygen-bound hydrogen
atoms (H1, H14A & H14B) were located from the difference-Fourier map and
refined freely. All other H atoms were positioned geometrically and refined
<i>via</i> a riding model.
;
_reflns_number_total     2857
_reflns_number_gt     1703
_reflns_threshold_expression     I>2\s(I)
_refine_ls_structure_factor_coef     Fsqd
_refine_ls_matrix_type     full
_refine_ls_R_factor_all     0.1720
_refine_ls_R_factor_gt     0.0899
_refine_ls_wR_factor_gt     0.1305
_refine_ls_wR_factor_ref     0.1549
_refine_ls_goodness_of_fit_ref     1.220
_refine_ls_restrained_S_all     1.220
_refine_ls_number_reflns     2857
_refine_ls_number_parameters     221
_refine_ls_number_restraints     0
_refine_ls_number_constraints     ?
_refine_ls_hydrogen_treatment     mixed
_refine_ls_weighting_scheme     calc
_refine_ls_weighting_details
                           'W=1/[\S^2^(FO^2^)+5.0708P] WHERE P=(FO^2^+2FC^2^)/3'
_atom_sites_solution_hydrogens     mixed
_atom_sites_solution_primary     dual
_atom_sites_solution_secondary     ?
_refine_ls_shift/su_max     0.000
_refine_ls_shift/su_mean     0.000
_refine_diff_density_max     0.347
_refine_diff_density_min     -0.346
_refine_ls_extinction_method     'none'
_refine_ls_abs_structure_details     ?
_refine_ls_abs_structure_Flack     .
loop_
    _atom_type_symbol
    _atom_type_description
    _atom_type_scat_dispersion_real
    _atom_type_scat_dispersion_imag
    _atom_type_scat_source
    C C 0.0033 0.0016 ' International Tables Vol C Tables 4.2.6.8 and 6.1.1.4'
    H H 0.0000 0.0000 ' International Tables Vol C Tables 4.2.6.8 and 6.1.1.4'
    N N 0.0061 0.0033 ' International Tables Vol C Tables 4.2.6.8 and 6.1.1.4'
    O O 0.0106 0.0060 ' International Tables Vol C Tables 4.2.6.8 and 6.1.1.4'
    S S 0.1246 0.1234 ' International Tables Vol C Tables 4.2.6.8 and 6.1.1.4'
_computing_data_collection
;
APEX2 (Bruker, 2016)
;
_computing_cell_refinement
;
SAINT (Bruker, 2016)
;
_computing_data_reduction
;
SAINT (Bruker, 2016)
;
_computing_structure_solution
;
<i>SHELXT2018</i> (Sheldrick, 2015a)
;
_computing_structure_refinement
;
<i>SHELXL2018</i> (Sheldrick, 2015b)
;
_computing_molecular_graphics
;
PLATON (Spek, 2020), Mercury (Macrae <i>et al.</i>, 2020)
and <i>POVRay</i> (Cason, 2004)
;
_computing_publication_material
;
PLATON (Spek, 2020), publCIF (Westrip, 2010)
;
loop_
    _atom_site_type_symbol
    _atom_site_label
    _atom_site_fract_x
    _atom_site_fract_y
    _atom_site_fract_z
    _atom_site_U_iso_or_equiv
    _atom_site_thermal_displace_type
    _atom_site_calc_flag
    _atom_site_refinement_flags
    _atom_site_occupancy
    _atom_site_disorder_assembly
    _atom_site_disorder_group
    S S1 0.3438(3) 0.03917(9) 0.27832(9) 0.0388(5) Uani d . 1.000 . .
    S S2 0.7558(3) 0.16604(9) 0.27385(9) 0.0406(6) Uani d . 1.000 . .
    O O1 0.8363(9) 0.2756(2) 0.1699(2) 0.0502(17) Uani d . 1.000 . .
    O O2 -0.8321(10) 0.0733(3) -0.2101(3) 0.0619(17) Uani d . 1.000 . .
    O O3 -0.7278(10) -0.0085(2) -0.1227(3) 0.0576(17) Uani d . 1.000 . .
    N N1 0.5049(11) 0.2563(3) 0.0730(3) 0.0344(17) Uani d . 1.000 . .
    N N2 0.2957(10) 0.2128(3) 0.0442(3) 0.0329(17) Uani d . 1.000 . .
    N N3 0.7537(10) 0.0603(3) 0.3767(3) 0.0419(17) Uani d . 1.000 . .
    N N4 0.6281(11) -0.0020(3) 0.4009(3) 0.0423(17) Uani d . 1.000 . .
    N N5 -0.6936(11) 0.0505(3) -0.1527(3) 0.0421(19) Uani d . 1.000 . .
    C C2 0.6256(12) 0.0873(3) 0.3140(3) 0.033(2) Uani d . 1.000 . .
    O O4 1.1824(13) 0.1213(3) 0.4840(4) 0.0509(19) Uani d . 1.000 . .
    C C5 0.4153(12) -0.0206(3) 0.3560(4) 0.038(2) Uani d . 1.000 . .
    C C6 0.2509(12) -0.0867(3) 0.3681(4) 0.049(3) Uani d . 1.000 . .
    C C7 0.5363(12) 0.1752(3) 0.1848(3) 0.039(2) Uani d . 1.000 . .
    C C8 0.6405(13) 0.2400(3) 0.1429(3) 0.034(2) Uani d . 1.000 . .
    C C9 0.1601(12) 0.2331(3) -0.0185(3) 0.035(2) Uani d . 1.000 . .
    C C10 -0.0591(11) 0.1862(3) -0.0527(3) 0.0319(19) Uani d . 1.000 . .
    C C11 -0.2248(12) 0.2078(3) -0.1184(3) 0.038(2) Uani d . 1.000 . .
    C C12 -0.4307(12) 0.1647(3) -0.1523(3) 0.039(2) Uani d . 1.000 . .
    C C13 -0.4703(11) 0.0975(3) -0.1198(3) 0.032(2) Uani d . 1.000 . .
    C C14 -0.3105(13) 0.0738(3) -0.0551(4) 0.044(2) Uani d . 1.000 . .
    C C15 -0.1059(13) 0.1177(3) -0.0217(4) 0.042(2) Uani d . 1.000 . .
    H H1 0.557(9) 0.292(2) 0.050(3) 0.006(13) Uiso d . 1.000 . .
    H H6A 0.29906 -0.10554 0.41958 0.0740 Uiso c RU 1.000 . .
    H H6B 0.28606 -0.12305 0.33019 0.0740 Uiso c RU 1.000 . .
    H H6C 0.06142 -0.07423 0.36230 0.0740 Uiso c RU 1.000 . .
    H H7A 0.35003 0.18331 0.19596 0.0460 Uiso c RU 1.000 . .
    H H7B 0.54276 0.13154 0.15321 0.0460 Uiso c RU 1.000 . .
    H H9 0.19963 0.27696 -0.04217 0.0420 Uiso c RU 1.000 . .
    H H11 -0.19521 0.25314 -0.14028 0.0460 Uiso c RU 1.000 . .
    H H12 -0.54010 0.18052 -0.19606 0.0460 Uiso c RU 1.000 . .
    H H14 -0.34078 0.02823 -0.03384 0.0530 Uiso c RU 1.000 . .
    H H15 0.00261 0.10145 0.02197 0.0500 Uiso c RU 1.000 . .
    H H4A 1.231(18) 0.092(5) 0.509(5) 0.10(4) Uiso d . 1.000 . .
    H H4B 1.070(16) 0.104(5) 0.458(5) 0.09(4) Uiso d . 1.000 . .
loop_
    _atom_site_aniso_label
    _atom_site_aniso_U_11
    _atom_site_aniso_U_22
    _atom_site_aniso_U_33
    _atom_site_aniso_U_12
    _atom_site_aniso_U_13
    _atom_site_aniso_U_23
    S1 0.0353(9) 0.0392(9) 0.0406(10) -0.0011(8) -0.0025(7) 0.0083(8)
    S2 0.0422(10) 0.0379(9) 0.0388(10) -0.0074(8) -0.0111(8) 0.0063(8)
    O1 0.056(3) 0.048(3) 0.044(3) -0.026(2) -0.009(2) 0.004(2)
    O2 0.060(3) 0.064(3) 0.056(3) -0.010(3) -0.023(3) 0.000(3)
    O3 0.067(3) 0.041(3) 0.064(3) -0.018(3) 0.002(3) 0.007(3)
    N1 0.043(3) 0.028(3) 0.032(3) -0.010(3) 0.002(3) 0.007(2)
    N2 0.033(3) 0.035(3) 0.030(3) -0.003(2) 0.000(2) -0.003(2)
    N3 0.045(3) 0.043(3) 0.035(3) -0.003(3) -0.010(3) 0.010(3)
    N4 0.046(3) 0.045(3) 0.036(3) 0.006(3) 0.005(3) 0.017(3)
    N5 0.045(3) 0.044(4) 0.037(3) -0.001(3) 0.003(3) -0.010(3)
    C2 0.035(4) 0.033(3) 0.030(4) 0.003(3) 0.002(3) 0.003(3)
    O4 0.061(4) 0.043(3) 0.046(3) 0.006(3) -0.009(3) -0.004(3)
    C5 0.033(4) 0.039(4) 0.041(4) 0.009(3) 0.005(3) 0.005(3)
    C6 0.040(4) 0.044(4) 0.065(5) -0.005(3) 0.010(4) 0.020(4)
    C7 0.043(4) 0.035(4) 0.036(4) -0.010(3) -0.006(3) 0.007(3)
    C8 0.042(4) 0.027(3) 0.031(4) 0.000(3) -0.001(3) -0.004(3)
    C9 0.037(4) 0.037(4) 0.031(4) 0.002(3) 0.002(3) 0.001(3)
    C10 0.029(3) 0.037(4) 0.030(3) 0.003(3) 0.004(3) -0.002(3)
    C11 0.041(4) 0.034(3) 0.038(4) 0.003(3) -0.004(3) 0.014(3)
    C12 0.039(4) 0.045(4) 0.030(4) 0.000(3) -0.006(3) 0.002(3)
    C13 0.028(4) 0.034(4) 0.032(4) -0.002(3) 0.001(3) -0.003(3)
    C14 0.048(4) 0.038(4) 0.046(4) 0.000(3) 0.003(3) 0.011(3)
    C15 0.041(4) 0.042(4) 0.040(4) 0.001(3) -0.010(3) 0.014(3)
_geom_special_details
;
 Bond distances, angles etc. have been calculated using the
 rounded fractional coordinates. All su's are estimated
 from the variances of the (full) variance-covariance matrix.
 The cell esds are taken into account in the estimation of
 distances, angles and torsion angles
;
loop_
    _geom_bond_atom_site_label_1
    _geom_bond_atom_site_label_2
    _geom_bond_site_symmetry_1
    _geom_bond_site_symmetry_2
    _geom_bond_distance
    _geom_bond_publ_flag
    S1 C2 . . 1.712(6) n
    S1 C5 . . 1.738(7) n
    S2 C2 . . 1.749(6) n
    S2 C7 . . 1.799(6) n
    O1 C8 . . 1.221(7) n
    O2 N5 . . 1.220(7) n
    O3 N5 . . 1.217(7) n
    N1 N2 . . 1.361(8) n
    N1 C8 . . 1.353(8) n
    N2 C9 . . 1.270(7) n
    N3 N4 . . 1.383(8) n
    N3 C2 . . 1.296(7) n
    N4 C5 . . 1.290(8) n
    N5 C13 . . 1.470(8) n
    N1 H1 . . 0.82(4) no
    C5 C6 . . 1.484(8) no
    C7 C8 . . 1.506(8) no
    C9 C10 . . 1.461(8) no
    C10 C15 . . 1.392(8) no
    C10 C11 . . 1.389(8) no
    C11 C12 . . 1.373(8) no
    C12 C13 . . 1.374(8) no
    C13 C14 . . 1.372(8) no
    C14 C15 . . 1.374(9) no
    O4 H4A . . 0.72(9) no
    O4 H4B . . 0.75(8) no
    C6 H6C . . 0.9600 no
    C6 H6A . . 0.9600 no
    C6 H6B . . 0.9600 no
    C7 H7B . . 0.9700 no
    C7 H7A . . 0.9700 no
    C9 H9 . . 0.9300 no
    C11 H11 . . 0.9300 no
    C12 H12 . . 0.9300 no
    C14 H14 . . 0.9300 no
    C15 H15 . . 0.9300 no
loop_
    _geom_angle_atom_site_label_1
    _geom_angle_atom_site_label_2
    _geom_angle_atom_site_label_3
    _geom_angle_site_symmetry_1
    _geom_angle_site_symmetry_2
    _geom_angle_site_symmetry_3
    _geom_angle
    _geom_angle_publ_flag
    C2 S1 C5 . . . 87.2(3) n
    C2 S2 C7 . . . 101.5(3) n
    N2 N1 C8 . . . 119.3(5) n
    N1 N2 C9 . . . 117.3(5) n
    N4 N3 C2 . . . 111.6(5) n
    N3 N4 C5 . . . 113.7(5) n
    O2 N5 O3 . . . 123.9(6) n
    O2 N5 C13 . . . 117.0(5) n
    O3 N5 C13 . . . 119.1(5) n
    C8 N1 H1 . . . 117(3) no
    N2 N1 H1 . . . 124(3) no
    S1 C2 N3 . . . 114.7(4) n
    S2 C2 N3 . . . 118.4(4) n
    S1 C2 S2 . . . 126.9(3) n
    N4 C5 C6 . . . 123.9(6) n
    S1 C5 N4 . . . 112.9(4) n
    S1 C5 C6 . . . 123.3(5) n
    S2 C7 C8 . . . 106.0(4) n
    N1 C8 C7 . . . 115.9(5) n
    O1 C8 C7 . . . 122.3(5) n
    O1 C8 N1 . . . 121.8(5) n
    N2 C9 C10 . . . 118.7(5) n
    C11 C10 C15 . . . 117.6(5) no
    C9 C10 C11 . . . 121.1(5) no
    C9 C10 C15 . . . 121.3(5) no
    C10 C11 C12 . . . 122.5(5) no
    C11 C12 C13 . . . 118.1(5) no
    N5 C13 C14 . . . 118.7(5) n
    N5 C13 C12 . . . 119.9(5) n
    C12 C13 C14 . . . 121.4(5) no
    C13 C14 C15 . . . 119.8(5) no
    C10 C15 C14 . . . 120.7(6) no
    H4A O4 H4B . . . 103(10) no
    C5 C6 H6B . . . 109.00 no
    C5 C6 H6C . . . 109.00 no
    C5 C6 H6A . . . 109.00 no
    H6A C6 H6C . . . 110.00 no
    H6B C6 H6C . . . 109.00 no
    H6A C6 H6B . . . 109.00 no
    S2 C7 H7B . . . 111.00 no
    C8 C7 H7A . . . 110.00 no
    C8 C7 H7B . . . 110.00 no
    H7A C7 H7B . . . 109.00 no
    S2 C7 H7A . . . 111.00 no
    C10 C9 H9 . . . 121.00 no
    N2 C9 H9 . . . 121.00 no
    C10 C11 H11 . . . 119.00 no
    C12 C11 H11 . . . 119.00 no
    C13 C12 H12 . . . 121.00 no
    C11 C12 H12 . . . 121.00 no
    C13 C14 H14 . . . 120.00 no
    C15 C14 H14 . . . 120.00 no
    C10 C15 H15 . . . 120.00 no
    C14 C15 H15 . . . 120.00 no
loop_
    _geom_torsion_atom_site_label_1
    _geom_torsion_atom_site_label_2
    _geom_torsion_atom_site_label_3
    _geom_torsion_atom_site_label_4
    _geom_torsion_site_symmetry_1
    _geom_torsion_site_symmetry_2
    _geom_torsion_site_symmetry_3
    _geom_torsion_site_symmetry_4
    _geom_torsion
    _geom_torsion_publ_flag
    C5 S1 C2 S2 . . . . 178.8(4) no
    C5 S1 C2 N3 . . . . 0.1(5) no
    C2 S1 C5 N4 . . . . 0.5(5) no
    C2 S1 C5 C6 . . . . -178.4(5) no
    C7 S2 C2 S1 . . . . -4.9(5) no
    C7 S2 C2 N3 . . . . 173.8(5) no
    C2 S2 C7 C8 . . . . -177.1(4) no
    C8 N1 N2 C9 . . . . 174.6(5) no
    N2 N1 C8 O1 . . . . 177.1(5) no
    N2 N1 C8 C7 . . . . -2.5(8) no
    N1 N2 C9 C10 . . . . 177.6(5) no
    C2 N3 N4 C5 . . . . 1.0(7) no
    N4 N3 C2 S1 . . . . -0.6(6) no
    N4 N3 C2 S2 . . . . -179.5(4) no
    N3 N4 C5 S1 . . . . -1.0(7) no
    N3 N4 C5 C6 . . . . 177.9(5) no
    O2 N5 C13 C12 . . . . 1.9(8) no
    O2 N5 C13 C14 . . . . 179.8(6) no
    O3 N5 C13 C12 . . . . -179.2(5) no
    O3 N5 C13 C14 . . . . -1.3(8) no
    S2 C7 C8 O1 . . . . -0.4(7) no
    S2 C7 C8 N1 . . . . 179.2(4) no
    N2 C9 C10 C11 . . . . 175.9(5) no
    N2 C9 C10 C15 . . . . -5.5(8) no
    C9 C10 C11 C12 . . . . 179.4(5) no
    C15 C10 C11 C12 . . . . 0.7(8) no
    C9 C10 C15 C14 . . . . -179.1(6) no
    C11 C10 C15 C14 . . . . -0.5(9) no
    C10 C11 C12 C13 . . . . -0.6(9) no
    C11 C12 C13 N5 . . . . 178.1(5) no
    C11 C12 C13 C14 . . . . 0.3(8) no
    N5 C13 C14 C15 . . . . -177.9(6) no
    C12 C13 C14 C15 . . . . -0.1(9) no
    C13 C14 C15 C10 . . . . 0.2(10) no
loop_
    _geom_hbond_atom_site_label_D
    _geom_hbond_atom_site_label_H
    _geom_hbond_atom_site_label_A
    _geom_hbond_site_symmetry_A
    _geom_hbond_distance_DH
    _geom_hbond_distance_HA
    _geom_hbond_distance_DA
    _geom_hbond_angle_DHA
    _geom_hbond_publ_flag
    N1 H1 O4 4_454 0.82(4) 2.08(4) 2.900(8) 176(5) yes
    O4 H4A N4 3_756 0.72(9) 2.32(9) 3.037(8) 175(10) yes
    O4 H4B N3 . 0.75(8) 2.15(9) 2.898(8) 176(13) yes
    C7 H7B O3 3_555 0.97 2.51 3.400(7) 153 yes
    C12 H12 O1 4_354 0.93 2.46 3.349(6) 159 yes
_shelx_hkl_file
;
   0   0  -3    0.57    0.49
   0   0   3    0.08    0.49
   0   0  -4  215.49    3.03
   0   0   4  216.23    2.94
   0   0  -5   -0.74    0.74
   0   0   5   -0.57    0.65
   0   0  -6  272.74    4.09
   0   0   6  279.94    4.09
   0   0  -7    8.59    1.96
   0   0   7   -1.06    1.14
   0   0  -8  295.97    4.99
   0   0   8  274.46    5.64
   0   0 -10   55.37    3.43
   0   0  10   57.00    3.27
   0   0  10   62.89    3.35
   0   0 -11    0.57    1.55
   0   0  11    2.86    1.72
   0   0  11    3.27    1.80
   0   0 -12  428.78    6.87
   0   0  12  442.19    6.95
   0   0  12  468.69    7.03
   0   0 -13    0.57    1.88
   0   0  13    4.74    1.96
   0   0  13    0.41    2.13
   0   0  14  119.73    4.50
   0   0  14   91.84    4.83
   0   0  15    4.09    2.13
   0   0  15    6.46    3.93
   0  -1  -2   92.09    1.47
   0  -1   2   86.93    2.04
   0  -1   2  103.94    2.78
   0   1  -2   92.41    2.13
   0   1   2   98.06    1.55
   0  -1  -3  280.35    2.45
   0  -1   3  271.92    3.68
   0   1  -3  275.11    3.68
   0   1   3  284.76    2.54
   0  -1  -4    6.95    1.06
   0  -1   4    7.61    1.47
   0   1  -4    8.34    1.47
   0   1   4    8.34    1.06
   0  -1  -5  158.57    2.54
   0   1  -5  157.10    3.52
   0   1   5  153.50    2.45
   0  -1  -6  399.26    4.25
   0  -1   6  396.07    5.72
   0   1  -6  388.13    5.56
   0   1   6  382.49    4.09
   0  -1  -7  250.25    3.76
   0  -1   7  249.60    4.74
   0   1  -7  244.36    4.83
   0   1   7  249.51    3.68
   0  -1  -8  244.85    4.09
   0  -1   8  236.59    4.99
   0  -1   8  244.69    5.07
   0   1  -8  250.74    5.15
   0   1   8  243.71    3.84
   0  -1  -9  743.88    6.95
   0  -1   9  752.80    8.67
   0  -1   9  749.53    8.67
   0   1  -9  729.00    8.75
   0   1   9  683.77    7.52
   0  -1 -10 1409.91    9.81
   0  -1  10 1360.52   12.02
   0  -1  10 1377.28   12.02
   0   1 -10 1326.82   11.86
   0  -1 -11   29.03    2.86
   0  -1  11   22.41    3.43
   0  -1  11   24.78    3.93
   0   1 -11   14.72    3.43
   0   1  11   23.31    2.94
   0   1  11    9.16    2.62
   0  -1 -12    1.64    1.64
   0  -1  12    6.30    2.13
   0  -1  12    4.74    2.21
   0   1 -12    8.51    2.21
   0   1  12   13.58    2.94
   0   1  12    1.88    1.88
   0  -1 -13  158.00    4.33
   0  -1  13  142.71    5.40
   0  -1  13  133.47    5.64
   0   1 -13  152.85    5.81
   0   1  13  162.66    4.25
   0   1  13  148.43    5.23
   0  -1  14   65.67    4.58
   0  -1  14   65.43    5.15
   0   1  14   70.82    3.52
   0  -1  15   38.19    4.83
   0  -1  15   69.02    9.16
   0  -1  16    3.43    2.70
   0  -2  -1   59.13    2.62
   0  -2   1   60.03    2.37
   0  -2  -2  829.10    5.40
   0  -2   2  790.91    6.87
   0  -2   2  817.16    6.95
   0   2  -2  805.14    6.87
   0   2  -2  780.85    6.79
   0   2   2  811.03    5.32
   0  -2  -3 2347.13    8.75
   0  -2   3 2322.75   12.43
   0   2  -3 2292.99   12.35
   0   2   3 2342.38    8.75
   0  -2  -4  438.35    3.93
   0  -2   4  435.40    5.89
   0  -2   4  442.36    5.89
   0   2  -4  419.54    5.72
   0   2   4  436.71    3.84
   0  -2  -5  719.43    5.15
   0  -2   5  699.48    7.77
   0  -2   5  718.12    7.77
   0   2  -5  698.09    7.93
   0   2   5  718.78    5.07
   0  -2  -6  155.55    2.78
   0  -2   6  153.83    4.17
   0  -2   6  159.31    4.25
   0   2  -6  166.51    4.42
   0   2   6  153.09    2.70
   0  -2  -7   29.11    1.96
   0  -2   7   31.98    2.94
   0  -2   7   45.80    2.94
   0   2  -7   28.95    2.94
   0   2   7   35.98    1.80
   0  -2  -8  562.08    5.32
   0  -2   8  547.69    7.93
   0  -2   8  564.86    8.10
   0   2  -8  567.56    8.18
   0   2   8  575.17    5.23
   0  -2  -9   41.71    2.37
   0  -2   9   45.55    3.68
   0  -2   9   47.27    3.84
   0   2  -9   48.25    3.68
   0   2   9   53.98    2.29
   0  -2 -10  171.90    3.60
   0  -2  10  182.94    5.56
   0  -2  10  162.58    5.48
   0   2 -10  171.90    5.56
   0   2  10  179.26    3.60
   0  -2  11   67.47    4.33
   0  -2  11   85.05    4.99
   0   2 -11   56.35    4.33
   0  -2  12  143.53    5.56
   0  -2  12  121.12    5.72
   0   2 -12  128.72    5.32
   0  -2  13    9.08    2.29
   0  -2  13    6.79    2.78
   0   2 -13    1.55    2.45
   0  -2  14   29.77    4.66
   0  -2  14   33.29    5.64
   0  -2  15    7.77    2.70
   0  -2  16    7.44    3.11
   0  -3   0   -0.82    0.74
   0  -3   0   -0.25    0.49
   0   3   0   -0.08    0.41
   0  -3  -1  730.80    6.79
   0  -3   1  742.33    7.44
   0   3  -1  744.05    7.44
   0   3   1  692.36    6.71
   0  -3  -2 3022.07   13.00
   0  -3   2 2977.99   15.46
   0  -3   2 3025.58   15.54
   0   3  -2 2994.34   15.46
   0   3  -2 2946.42   15.37
   0   3   2 2929.25   12.76
   0  -3  -3   77.45    2.45
   0  -3   3   76.22    3.11
   0  -3   3   78.10    3.11
   0   3  -3   86.93    3.11
   0   3   3   89.22    2.54
   0  -3  -4  306.19    4.09
   0  -3   4  306.35    5.72
   0  -3   4  310.69    5.64
   0   3  -4  298.99    5.56
   0   3   4  308.07    4.09
   0  -3  -5  101.57    2.62
   0  -3   5   96.42    3.76
   0  -3   5   99.36    3.76
   0   3  -5   90.70    3.60
   0   3   5   93.80    2.54
   0  -3  -6 1267.61    7.85
   0  -3   6 1267.20   12.10
   0  -3   6 1260.99   11.94
   0   3  -6 1235.39   11.94
   0   3   6 1295.91    7.85
   0  -3  -7    4.25    1.06
   0  -3   7   12.51    2.78
   0  -3   7   -1.96    1.47
   0   3  -7    3.43    1.64
   0   3   7    2.54    0.98
   0  -3  -8    3.35    1.14
   0  -3   8    7.36    1.80
   0  -3   8   -0.08    1.80
   0   3  -8    3.11    1.72
   0   3   8    7.85    1.88
   0  -3  -9   50.95    2.45
   0  -3   9   55.69    3.93
   0  -3   9   43.02    4.09
   0   3  -9   49.15    4.09
   0   3   9   50.30    2.37
   0  -3  10   11.37    2.21
   0  -3  10   11.86    2.45
   0   3 -10    9.90    2.13
   0  -3  11   -0.74    1.96
   0  -3  11   -4.25    2.37
   0   3 -11    0.74    2.13
   0  -3  12   53.32    5.56
   0   3 -12   42.20    5.97
   0  -3  13   43.75    6.13
   0  -3  13   71.23    6.05
   0  -3  14   -1.39    2.54
   0  -3  14   -5.64    3.35
   0  -3  15    1.88    2.94
   0  -3  16    3.43    3.27
   0  -4   0  727.20    8.18
   0  -4   0  739.47    8.18
   0  -4   0  744.62    5.81
   0   4   0  768.34    8.34
   0   4   0  763.59    5.81
   0  -4  -1  138.70    3.76
   0  -4  -1  142.54    3.60
   0  -4   1  140.99    4.01
   0  -4   1  144.18    4.01
   0   4  -1  142.54    4.09
   0   4  -1  133.96    3.93
   0   4   1  146.23    3.76
   0  -4  -2    2.86    0.98
   0  -4   2    1.47    1.14
   0  -4   2   -1.47    1.06
   0   4  -2    3.27    1.23
   0   4  -2    2.29    1.14
   0   4   2    1.06    0.98
   0  -4  -3   64.77    2.70
   0  -4   3   65.67    3.27
   0  -4   3   72.62    3.27
   0   4  -3   56.67    3.19
   0   4  -3   58.47    3.03
   0   4   3   59.95    2.62
   0  -4  -4 1448.27   10.14
   0  -4   4 1395.93   12.92
   0  -4   4 1394.37   12.76
   0   4  -4 1384.80   12.84
   0   4   4 1354.30   11.61
   0  -4  -5   73.19    2.94
   0  -4   5   77.20    4.01
   0  -4   5   76.30    3.84
   0   4  -5   65.92    3.60
   0  -4  -6  173.54    3.76
   0  -4   6  153.26    5.15
   0  -4   6  179.51    5.48
   0   4  -6  156.04    4.99
   0  -4  -7   17.83    2.37
   0  -4   7   17.50    3.19
   0  -4   7   32.79    3.76
   0   4  -7   12.19    2.04
   0   4   7   23.80    2.54
   0  -4  -8   10.22    2.45
   0  -4   8    2.78    1.72
   0   4  -8    0.57    1.88
   0   4   8   -0.16    1.14
   0  -4  -9   12.68    2.37
   0  -4   9   10.96    2.37
   0  -4   9    7.44    2.37
   0   4  -9    7.77    2.45
   0   4   9   10.63    2.13
   0  -4  10   34.76    5.07
   0  -4  10   45.88    4.99
   0   4  10   60.35    2.62
   0  -4  11   16.85    4.17
   0  -4  11   12.43    3.03
   0   4 -11    7.36    2.78
   0  -4  12   -2.21    2.37
   0  -4  12   -0.25    3.11
   0   4 -12   -2.21    2.94
   0  -4  13   11.29    2.78
   0  -4  13   11.04    3.52
   0  -4  14   12.92    3.03
   0  -4  14   16.52    3.93
   0  -4  15    2.21    3.27
   0  -4  16   16.77    3.52
   0  -4  17   -8.91    4.50
   0  -5   0   -1.64    1.06
   0  -5   0    1.55    1.14
   0  -5   0    0.98    0.82
   0   5   0    2.29    1.39
   0   5   0   -0.33    0.74
   0  -5  -1  389.28    6.71
   0  -5  -1  387.81    6.54
   0  -5  -1  384.62    4.83
   0  -5   1  386.66    6.95
   0  -5   1  388.46    7.03
   0   5  -1  390.10    7.11
   0   5  -1  334.57    5.64
   0   5   1  389.03    6.62
   0  -5  -2   29.03    2.54
   0  -5  -2   23.06    2.54
   0  -5   2   27.97    2.78
   0  -5   2   30.10    3.27
   0   5  -2   32.47    3.27
   0   5  -2   26.99    2.78
   0   5   2   26.66    2.45
   0  -5  -3   80.39    3.35
   0  -5   3   74.18    3.84
   0  -5   3   74.99    3.84
   0   5  -3   74.50    4.09
   0   5  -3   76.38    3.76
   0   5   3   71.89    3.19
   0  -5  -4  266.03    5.32
   0  -5   4  258.10    6.38
   0  -5   4  250.66    6.30
   0   5  -4  255.08    6.30
   0   5   4  268.65    5.23
   0  -5  -5   30.75    2.86
   0  -5   5   26.66    3.35
   0  -5   5   24.86    3.43
   0   5  -5   27.23    3.11
   0   5   5   33.94    2.54
   0  -5  -6   44.00    2.94
   0  -5   6   55.94    3.84
   0  -5   6   48.17    4.09
   0   5  -6   50.54    3.76
   0   5   6   49.80    2.86
   0  -5  -7  533.87    6.87
   0  -5   7  506.39    9.65
   0   5   7  527.24    6.62
   0  -5  -8  165.93    4.25
   0  -5   8  155.47    6.13
   0  -5   8  163.40    6.46
   0   5  -8  137.56    6.46
   0   5   8  156.04    3.93
   0  -5  -9  117.60    3.76
   0  -5   9  127.74    5.81
   0  -5   9  111.80    6.05
   0   5  -9  108.28    6.22
   0   5   9  109.42    4.17
   0  -5 -10   11.69    1.72
   0  -5  10   11.69    2.62
   0  -5  10    9.98    3.03
   0   5 -10   16.44    3.27
   0  -5  11    2.37    2.62
   0  -5  11    9.98    3.43
   0   5 -11   11.69    3.11
   0  -5  12   46.04    5.56
   0  -5  12   85.05    7.20
   0   5 -12   39.83    6.22
   0  -5  13  194.31    7.52
   0  -5  13  201.59    8.83
   0  -5  14   33.86    6.38
   0  -5  14   34.84    7.77
   0  -5  15   86.61    7.20
   0  -5  16   36.31    7.20
   0  -5  17  -11.12    4.25
   0  -6   0  197.01    5.64
   0  -6   0  197.42    5.56
   0  -6   0  201.26    3.93
   0   6   0  193.58    5.56
   0  -6  -1   26.58    2.94
   0  -6  -1   19.79    2.78
   0  -6  -1   22.82    2.04
   0  -6   1   26.74    3.03
   0  -6   1   25.35    3.27
   0   6  -1   22.65    3.52
   0   6  -1   20.53    2.04
   0   6   1   22.65    2.94
   0  -6  -2  728.84    9.73
   0  -6  -2  723.60    9.57
   0  -6   2  701.77   10.30
   0  -6   2  719.19   10.63
   0   6  -2  703.07   10.47
   0   6   2  709.78    9.49
   0  -6  -3  292.04    6.13
   0  -6  -3  291.71    6.22
   0  -6   3  302.18    7.11
   0  -6   3  286.07    7.11
   0   6  -3  286.56    7.28
   0   6  -3  299.16    7.11
   0   6   3  283.62    6.05
   0  -6  -4   78.02    3.93
   0  -6   4   88.57    5.23
   0  -6   4   72.54    4.50
   0   6  -4   83.25    4.99
   0   6  -4   72.46    4.91
   0   6   4   76.38    3.68
   0  -6  -5  197.26    5.32
   0  -6   5  185.23    6.30
   0  -6   5  186.71    6.54
   0   6  -5  175.67    7.61
   0   6   5  189.49    4.99
   0  -6  -6  283.78    6.05
   0  -6   6  295.72    7.77
   0  -6   6  303.65    7.85
   0   6  -6  279.12    8.01
   0   6   6  294.33    5.89
   0  -6  -7  215.09    5.56
   0  -6   7  213.94    7.11
   0  -6   7  218.19    7.44
   0   6  -7  215.74    7.36
   0   6   7  216.31    5.15
   0  -6  -8   81.45    3.93
   0  -6   8   65.10    4.74
   0  -6   8   69.92    5.56
   0   6  -8   67.14    5.40
   0   6   8   62.64    3.52
   0  -6  -9    3.84    1.80
   0  -6   9    3.27    2.29
   0  -6   9   -4.91    2.70
   0   6  -9    2.86    2.54
   0   6   9   -1.31    1.47
   0  -6 -10    0.00    1.72
   0  -6  10    3.19    2.45
   0  -6  10    3.19    3.27
   0   6 -10    5.40    2.86
   0   6  10    4.01    1.55
   0  -6 -11   98.14    4.33
   0  -6 -11   91.10    4.25
   0  -6  11   88.90    5.89
   0  -6  11   57.66    7.28
   0   6 -11   87.75    7.28
   0   6  11   84.32    4.01
   0  -6  12    2.13    2.78
   0  -6  12   -0.16    4.33
   0  -6  13   84.07    7.03
   0  -6  14    1.55    3.27
   0  -6  15    5.89    3.60
   0  -6  16   68.29    8.59
   0  -6  17   18.48    5.07
   0  -7   0    3.76    1.64
   0  -7   0    0.16    1.72
   0  -7   0    0.98    1.14
   0   7   0    0.00    1.96
   0  -7  -1  250.74    6.71
   0  -7  -1  250.09    6.54
   0  -7  -1  258.27    4.83
   0  -7   1  239.78    6.95
   0   7  -1  244.36    7.03
   0   7  -1  251.56    4.83
   0   7   1  256.63    6.71
   0  -7  -2  483.66    8.83
   0  -7  -2  489.87    8.75
   0  -7   2  452.33    9.57
   0  -7   2  460.84    9.40
   0   7  -2  492.49    9.65
   0   7  -2  505.08    7.11
   0   7   2  479.32    8.67
   0  -7  -3  348.14    7.44
   0  -7  -3  338.90    7.28
   0  -7   3  343.24    8.10
   0  -7   3  362.46    8.51
   0   7  -3  330.07    8.42
   0   7   3  326.14    7.20
   0  -7  -4  278.38    6.79
   0  -7  -4  273.72    6.54
   0  -7   4  262.44    7.52
   0  -7   4  280.18    7.77
   0   7  -4  272.09    7.93
   0   7  -4  268.24    7.77
   0   7   4  268.24    6.54
   0  -7  -5   46.62    4.09
   0  -7  -5   45.31    4.01
   0  -7   5   53.24    4.50
   0  -7   5   59.46    4.83
   0   7  -5   46.12    4.58
   0   7   5   51.20    3.84
   0  -7  -6  129.87    5.23
   0  -7  -6  121.94    5.07
   0  -7   6  119.24    5.81
   0  -7   6  135.51    6.30
   0   7  -6  133.88    6.62
   0   7   6  135.76    4.83
   0  -7  -7  206.99    6.05
   0  -7   7  197.75    7.11
   0  -7   7  191.45    7.52
   0   7  -7  215.74    7.93
   0   7   7  192.84    5.48
   0  -7  -8  436.79    7.77
   0  -7  -8  426.74    7.61
   0  -7   8  429.84   10.14
   0  -7   8  446.44   10.55
   0   7  -8  441.62   10.71
   0   7   8  424.45    7.36
   0  -7  -9   65.43    4.25
   0  -7  -9   48.33    4.25
   0  -7   9   52.99    5.15
   0  -7   9   57.74    6.71
   0   7  -9   58.80    5.81
   0   7   9   53.57    4.01
   0  -7 -10   72.21    4.66
   0  -7 -10   85.22    4.74
   0  -7  10   85.38    6.30
   0   7  10   80.96    4.33
   0  -7 -11  105.09    5.07
   0  -7 -11  105.42    4.91
   0  -7  11  113.51    6.79
   0   7  11  109.91    4.42
   0  -7 -12 1116.40    9.98
   0  -7 -12 1071.34    9.65
   0  -7  12 1139.05   17.42
   0   7  12 1081.72    9.32
   0  -7  13   34.68    6.79
   0  -7  14   77.86    7.69
   0  -7  15   42.77    8.18
   0  -7  16    5.48    5.32
   0  -8   0   83.66    4.91
   0  -8   0   89.06    5.23
   0   8   0   72.05    5.07
   0  -8  -1 1547.06   16.85
   0  -8  -1 1545.59   16.60
   0  -8  -1 1575.03   11.78
   0  -8   1 1551.64   17.34
   0  -8   1 1544.36   17.09
   0   8  -1 1512.46   17.09
   0   8  -1 1577.89   12.10
   0   8   1 1525.14   16.52
   0  -8  -2 1244.71   18.07
   0  -8  -2 1297.71   14.97
   0  -8  -2 1309.24   11.29
   0  -8   2 1285.69   16.11
   0  -8   2 1295.99   16.11
   0   8  -2 1282.74   16.03
   0   8  -2 1361.41   12.02
   0   8   2 1286.09   14.97
   0  -8  -3  387.48    8.42
   0  -8   3  382.82    9.32
   0  -8   3  391.90    9.40
   0   8  -3  373.74    9.57
   0   8   3  382.66    8.34
   0  -8  -4   91.35    5.23
   0  -8  -4   69.02    4.74
   0  -8   4   70.90    4.99
   0  -8   4   91.43    5.89
   0   8  -4   64.20    5.72
   0   8   4   84.07    5.07
   0  -8  -5  289.18    7.44
   0  -8  -5  264.48    7.11
   0  -8   5  275.77    8.26
   0  -8   5  265.14    8.67
   0   8   5  275.69    7.11
   0  -8  -6   60.93    4.91
   0  -8  -6   59.70    4.74
   0  -8   6   54.22    4.99
   0  -8   6   62.48    6.38
   0   8   6   63.22    4.74
   0  -8  -7  335.71    7.77
   0  -8  -7  331.87    7.69
   0  -8   7  330.31    9.32
   0  -8   7  372.43   14.56
   0   8   7  348.31    7.69
   0  -8  -8  191.37    6.54
   0  -8  -8  195.29    6.30
   0  -8   8  193.74    7.69
   0   8   8  208.05    6.46
   0  -8  -9   -0.41    2.21
   0  -8  -9    3.35    2.37
   0  -8   9   -4.66    2.54
   0   8   9    0.74    2.29
   0  -8 -10   28.71    4.74
   0  -8 -10   19.71    4.42
   0  -8  10   38.03    5.97
   0   8  10   31.98    4.33
   0  -8 -11  124.31    5.72
   0  -8 -11  133.14    5.81
   0  -8  11  119.65    8.01
   0   8  11  142.95    5.40
   0  -8 -12  175.34    6.05
   0  -8 -12  147.94    5.97
   0  -8  12  192.27    8.91
   0   8  12  158.66    5.48
   0  -8 -13   15.05    2.70
   0  -8  13   32.39    7.20
   0  -8  14   10.55    4.17
   0  -8  15   14.07    4.42
   0  -8  17   13.90    5.89
   0  -9   0   -2.54    1.96
   0  -9   0   -0.57    2.54
   0   9   0    0.82    2.62
   0  -9  -1   -0.98    2.21
   0  -9  -1    2.37    2.54
   0  -9  -1    0.33    1.55
   0  -9   1    1.72    2.13
   0  -9   1   -3.27    2.62
   0   9  -1   20.45    5.07
   0   9   1    1.55    2.45
   0  -9  -2  382.33    9.16
   0  -9  -2  394.02    9.49
   0  -9  -2  399.91    6.95
   0  -9   2  401.79    9.98
   0  -9   2  430.82   10.39
   0   9  -2  403.84   10.30
   0   9  -2  416.35    7.28
   0   9   2  394.84    9.32
   0  -9  -3   17.75    3.93
   0  -9  -3   21.43    4.74
   0  -9   3   20.53    4.25
   0  -9   3   23.88    5.40
   0   9  -3   13.66    3.60
   0   9  -3   20.85    3.60
   0   9   3   25.43    5.07
   0  -9  -4   25.19    4.01
   0  -9  -4   19.46    3.03
   0  -9   4   34.02    4.50
   0  -9   4   19.30    3.60
   0   9  -4   10.71    3.76
   0   9   4   33.29    4.50
   0  -9  -5    1.64    2.21
   0  -9  -5   -3.27    2.54
   0  -9   5   -6.54    2.37
   0   9   5    0.49    2.45
   0  -9  -6  164.63    7.20
   0  -9  -6  159.56    6.54
   0  -9   6  169.29    7.61
   0   9   6  155.38    6.54
   0  -9  -7   77.53    5.64
   0  -9   7  102.55    6.38
   0   9   7   89.47    5.56
   0  -9  -8    0.98    3.03
   0  -9  -8    2.94    2.86
   0  -9   8    0.33    2.78
   0   9   8    3.76    2.62
   0  -9  -9 1028.16   13.33
   0  -9  -9  963.06   12.92
   0  -9   9 1004.77   17.17
   0   9   9  953.73   12.51
   0  -9 -10  118.91    6.13
   0  -9 -10  104.43    6.62
   0  -9  10   84.73    7.20
   0   9  10  106.72    5.89
   0  -9 -11  544.50    9.73
   0  -9 -11  516.37    9.81
   0  -9  11  557.99   13.98
   0   9  11  543.68    9.49
   0  -9 -12   -2.45    2.86
   0  -9 -12   -1.80    3.27
   0  -9  12   -4.50    3.68
   0   9  12   -1.55    2.62
   0  -9 -13    0.82    3.03
   0  -9  13    1.72    4.01
   0  -9  14  201.67   10.30
   0  -9  15    4.99    5.15
   0  -9  16   -2.04    5.89
   0  -9  17  -14.88    5.89
   0 -10   0   12.43    2.78
   0 -10   0    5.64    3.19
   0  10   0   30.59    5.56
   0 -10  -1   33.29    4.83
   0 -10  -1   13.17    3.27
   0 -10  -1   28.46    3.27
   0 -10   1   12.92    2.78
   0  10  -1   20.53    3.27
   0  10   1   46.53    6.05
   0 -10  -2  619.82   12.27
   0 -10  -2  607.47   12.35
   0 -10  -2  609.27    8.75
   0 -10   2  597.00   12.51
   0  10  -2  612.22    9.00
   0  10   2  596.35   12.19
   0 -10  -3   72.13    5.56
   0 -10  -3   65.67    6.46
   0 -10  -3   60.60    4.17
   0 -10   3   74.50    5.89
   0  10  -3   63.30    4.42
   0  10   3   66.73    6.05
   0 -10  -4  201.59    7.36
   0 -10  -4  196.36    7.93
   0 -10   4  207.40    8.10
   0  10   4  219.99    8.18
   0 -10  -5   93.64    6.30
   0 -10  -5   71.15    6.38
   0 -10   5  111.39    6.62
   0  10   5   85.22    6.62
   0 -10  -6    7.69    2.86
   0 -10  -6   -1.31    3.03
   0 -10   6    4.50    2.78
   0  10   6    8.67    3.03
   0 -10  -7    2.13    2.70
   0 -10   7    4.50    2.78
   0  10   7    4.58    3.19
   0 -10  -8   -0.16    2.86
   0 -10  -8   -8.51    3.03
   0 -10   8   -0.65    3.19
   0  10   8    6.22    3.19
   0 -10  -9   68.04    7.20
   0 -10  -9   42.20    6.46
   0 -10   9   18.16    4.09
   0  10   9   35.49    6.13
   0 -10 -10   26.91    5.40
   0 -10 -10   38.11    6.62
   0 -10  10   50.46    7.11
   0  10  10   69.11    6.54
   0 -10 -11    8.34    4.17
   0 -10 -11    0.90    3.52
   0 -10  11   -2.29    3.84
   0  10  11    6.87    3.19
   0 -10 -12   16.60    3.68
   0 -10 -12   16.03    4.09
   0 -10  12   42.77    7.77
   0 -10 -13  103.21    7.69
   0 -10  13  137.31   10.30
   0 -10  14  276.75   12.76
   0 -10  15   11.20    5.72
   0 -10  16   86.44   12.59
   0 -10  17   -9.73    6.71
   0 -10  18    5.32    8.34
   0 -11   0   -3.43    2.54
   0 -11  -1   14.56    2.86
   0 -11  -1   17.91    3.60
   0 -11   1   21.51    5.32
   0  11  -1   10.71    1.96
   0 -11  -2   93.89    6.38
   0 -11  -2   86.77    4.58
   0 -11   2   86.03    6.87
   0  11  -2   92.41    4.50
   0 -11  -3   37.05    5.81
   0 -11  -3   43.02    4.17
   0 -11   3   46.53    5.72
   0  11  -3   42.36    4.58
   0 -11  -4  143.61    6.71
   0 -11  -4  164.71    8.91
   0 -11   4  150.07    7.77
   0  11  -4  157.43    6.13
   0  11   4  133.79    8.10
   0 -11  -5   15.46    3.35
   0 -11  -5   13.74    3.76
   0 -11   5   28.38    5.89
   0  11   5    2.04    3.76
   0 -11  -6   30.67    5.56
   0 -11  -6   18.81    4.09
   0 -11   6   27.23    6.38
   0  11   6    8.91    3.52
   0 -11  -7   91.10    6.79
   0 -11  -7   53.65    7.69
   0 -11   7   88.49    7.77
   0  11   7  103.62    7.69
   0 -11  -8    4.66    3.03
   0 -11  -8   -0.16    3.84
   0 -11   8   -2.29    3.68
   0  11   8    7.28    3.76
   0 -11  -9   32.06    6.54
   0 -11  -9    0.41    4.09
   0 -11   9    8.42    3.84
   0  11   9   47.76    7.03
   0 -11 -10   33.78    7.28
   0 -11 -10    9.16    4.25
   0 -11  10   12.92    4.01
   0  11  10   30.91    7.11
   0 -11 -11   12.51    3.93
   0 -11 -11    5.81    4.50
   0 -11  11   12.10    4.33
   0  11  11   11.37    3.76
   0 -11 -12   49.31    8.26
   0 -11  12   77.12    9.98
   0 -11 -13   -7.93    4.99
   0 -11  13    8.83    5.40
   0 -11  15   10.63    6.22
   0 -11  16   18.81    7.03
   0 -11  18    0.33    7.93
   0 -12   0  221.95    9.16
   0 -12  -1   21.10    3.60
   0 -12   1   21.02    3.76
   0 -12  -2  117.93    7.52
   0 -12  -2  107.13    5.40
   0 -12   2  104.27    7.52
   0  12  -2  101.98    5.40
   0 -12  -3   86.52    6.46
   0 -12  -3   91.43    5.32
   0 -12   3   90.12    7.61
   0  12  -3   68.37    5.32
   0 -12  -4  160.29    7.61
   0 -12  -4  166.10    6.38
   0 -12   4  188.02    9.32
   0  12  -4  173.70    7.03
   0 -12  -5    8.83    3.76
   0 -12   5    7.85    3.52
   0  12  -5    6.13    3.11
   0 -12  -6   46.86    6.79
   0 -12   6   76.30    7.77
   0 -12  -7   57.57    7.03
   0 -12   7   66.82    7.77
   0 -12  -8    6.79    3.68
   0 -12   8    9.57    4.01
   0  12   8   14.39    6.54
   0 -12  -9   90.37    7.85
   0 -12  -9   73.28    9.49
   0 -12   9   70.74    8.91
   0  12   9   88.49    8.51
   0 -12 -10    6.71    4.17
   0 -12 -10    0.16    4.99
   0 -12  10   12.10    4.91
   0  12  10   -4.01    4.09
   0 -12 -11   -2.78    4.09
   0 -12  11   -6.46    4.99
   0 -12 -12   -8.91    4.01
   0 -12  12   13.09    5.32
   0 -12 -13   59.78   11.37
   0 -12  13   22.74    6.54
   0 -12  14  -12.27    5.89
   0 -12  15   10.96   13.49
   0 -12  16   -0.82    6.95
   0 -12  17    5.56    7.61
   0 -12  18   10.30    9.08
   0 -13   0    7.85    3.35
   0 -13  -1   -4.25    3.03
   0 -13   1    2.94    3.60
   0 -13  -2   92.17    7.61
   0 -13  -2   99.94    5.56
   0 -13   2   96.83    8.01
   0  13  -2   99.53    5.81
   0 -13  -3   10.71    3.35
   0 -13  -3    6.95    2.45
   0 -13   3   10.96    3.43
   0  13  -3   31.16    5.15
   0 -13  -4    3.68    3.35
   0 -13  -4   -3.27    2.86
   0 -13   4   -5.72    3.43
   0  13  -4   -6.38    2.86
   0 -13  -5   81.45    7.77
   0 -13  -5   86.93    6.87
   0 -13   5   99.94    8.83
   0  13  -5   79.16    6.87
   0 -13  -6  239.29   10.22
   0 -13   6  244.61   11.78
   0  13  -6  232.34    9.00
   0 -13  -7   -4.09    3.76
   0 -13   7   -3.43    4.09
   0 -13  -8   12.59    4.17
   0 -13   8   12.27    4.74
   0 -13  -9   59.13    8.83
   0 -13   9   38.76    9.57
   0 -13 -10   42.28   10.47
   0 -13  10  -13.74    5.23
   0 -13 -11   36.23    5.48
   0 -13  11   23.47    6.62
   0 -13 -12   -1.55    4.58
   0 -13  12   -4.42    6.13
   0 -13  13    0.16    8.67
   0 -13  14   54.63   13.09
   0 -13  15   10.30    7.44
   0 -13  16   85.79   14.97
   0 -13  17    0.65    8.51
   0 -14   0   78.26    8.10
   0 -14  -1    3.68    3.68
   0 -14   1   10.80    4.09
   0 -14  -2  123.49    8.59
   0 -14   2  154.32    9.73
   0 -14  -3  103.04    8.18
   0 -14  -3   94.05    6.46
   0 -14   3  114.66    9.49
   0  14  -3   70.74    5.97
   0 -14  -4  164.71    9.73
   0 -14   4  184.25   10.88
   0  14  -4  194.80    7.69
   0 -14  -5   13.58    4.50
   0 -14  -5   36.39    7.11
   0 -14   5   35.00    8.01
   0  14  -5   16.36    3.68
   0 -14  -6   -2.29    3.84
   0 -14  -6   -4.74    3.52
   0 -14   6  -10.47    4.66
   0  14  -6    6.71    4.50
   0 -14  -7   -1.23    4.09
   0 -14   7   -0.33    4.74
   0 -14  -8   -0.57    4.33
   0 -14   8    4.01    5.32
   0 -14  -9    9.98    4.99
   0 -14   9  -13.49    5.32
   0 -14 -10   60.60   10.39
   0 -14  10    9.08    6.54
   0 -14 -11   14.48    5.48
   0 -14  11   -0.41    7.03
   0 -14 -12   -3.52    5.48
   0 -14  12  -16.93    5.97
   0 -14  13  -16.27    6.54
   0 -14  14  130.93   15.62
   0 -14  15   16.11    8.10
   0 -14  16   12.10    8.10
   0 -15   0    6.62    4.25
   0 -15  -1   -3.93    4.58
   0 -15   1    6.54    4.58
   0 -15  -2   59.46    8.18
   0 -15   2   77.69    9.32
   0 -15  -3   59.54    8.51
   0 -15  -3   76.55    7.85
   0 -15   3   49.40    9.81
   0  15  -3   41.46    6.62
   0 -15  -4   10.96    4.91
   0 -15  -4    3.19    4.25
   0 -15   4    8.83    4.50
   0  15  -4    6.71    3.43
   0 -15  -5  132.32   10.80
   0 -15  -5   99.61    8.83
   0 -15   5  125.86   11.12
   0  15  -5   68.61    7.61
   0 -15  -6   -4.66    4.17
   0 -15  -6   -0.57    4.01
   0 -15   6   -3.52    4.91
   0 -15  -7  369.49   14.07
   0 -15  -7  350.68   11.29
   0 -15   7  362.46   15.62
   0 -15  -8   35.00    6.30
   0 -15  -9   74.50   10.96
   0 -15   9   78.02   11.69
   0 -15 -10  153.42   12.35
   0 -15  10   63.46   11.69
   0 -15 -11  190.88   13.98
   0 -15  11  140.42   14.72
   0 -15 -12   13.66    7.36
   0 -15  12   31.32    7.36
   0 -15  13   67.80    9.32
   0 -15  14  -11.12    7.77
   0 -15  15   15.62    8.26
   0 -16   0   18.48    5.15
   0 -16  -1  185.64   11.78
   0 -16   1  172.80   11.53
   0 -16  -2  209.20   12.68
   0 -16   2  203.23   12.76
   0 -16  -3  148.11   11.45
   0 -16   3  177.30   12.10
   0  16  -3  161.60   12.51
   0 -16  -4   54.96   10.22
   0 -16  -4   18.16    4.33
   0 -16   4   57.66   10.39
   0 -16  -5   20.12    5.64
   0 -16  -5   48.33    7.77
   0 -16  -6   14.48    5.64
   0 -16  -6    2.94    4.25
   0 -16   6    3.43    5.72
   0 -16  -7   72.46   11.12
   0 -16  -7   32.06    5.15
   0 -16   7   64.85   11.53
   0 -16  -8  -10.96    5.81
   0 -16  -8    8.59    4.74
   0 -16   8    6.62    5.64
   0 -16  -9    6.54    6.38
   0 -16   9    4.74    6.05
   0 -16 -10    6.38    6.05
   0 -16  10    7.77    6.87
   0 -16 -11   37.54    8.01
   0 -16  11   31.73    7.77
   0 -16  12    1.88    6.95
   0 -16  13   96.09   15.78
   0 -16  14    8.01    8.01
   0 -16  15  -22.49    9.40
   0 -17   0    4.58    5.81
   0 -17  -1   -0.74    5.15
   0 -17   1    4.50    6.38
   0 -17  -2   94.78   11.61
   0 -17  -3   16.11    6.71
   0 -17   3    6.38    5.40
   0 -17  -4   64.93   12.76
   0 -17  -4   80.80    9.49
   0 -17   4  107.71   11.78
   0 -17  -5   49.72   11.53
   0 -17  -5   63.87    9.08
   0 -17   5   61.58   11.78
   0 -17  -6   14.07    6.30
   0 -17  -6   10.55    4.74
   0 -17   6   -3.43    5.97
   0 -17  -7   13.09    6.54
   0 -17  -7   18.81    5.40
   0 -17   7   11.12    6.54
   0 -17  -8   69.27   13.82
   0 -17  -8   80.80   11.20
   0 -17   8   92.09   14.80
   0 -17  -9   34.18    7.77
   0 -17  -9   11.86    6.30
   0 -17   9   31.00    7.36
   0 -17 -10  152.60   15.13
   0 -17  10  142.14   15.21
   0 -17 -11   22.98    9.08
   0 -17  11  -11.12    6.62
   0 -17  12   93.23   14.97
   0 -17  13   85.87   16.52
   0 -17  14   -4.09    9.73
   0 -18   0   74.18   11.45
   0 -18  -1    8.83    5.64
   0 -18   1   11.04    6.71
   0 -18  -2    3.11    6.62
   0 -18   2   13.74    6.05
   0 -18   3   50.95   11.04
   0 -18  -4   13.66    8.91
   0 -18   4   12.84    6.71
   0 -18  -5  178.37   13.98
   0 -18   5  159.96   14.48
   0 -18  -6    8.67    6.95
   0 -18   6    1.72    6.71
   0 -18  -7   28.30    7.85
   0 -18   7    3.19    7.20
   0 -18  -8   30.50    8.42
   0 -18   8    2.21    6.95
   0 -18  -9   -5.64    7.77
   0 -18   9   -0.25    7.11
   0 -18 -10    1.96    8.67
   0 -18  10   -2.94    7.69
   0 -18 -11   50.62   16.68
   0 -18  11    0.65    8.67
   0 -18  12  -11.12    9.08
   0 -18  13  -17.26    9.57
   0 -19   0    8.67    6.38
   0 -19  -1   -1.39    6.05
   0 -19   1   10.47    6.71
   0 -19  -2    9.16    6.95
   0 -19   2    7.69    6.79
   0 -19  -3  -14.15    7.61
   0 -19   3    2.86    7.52
   0 -19  -4   20.36    7.69
   0 -19   4   90.29   13.58
   0 -19  -5   57.25   12.51
   0 -19   5   22.49    7.36
   0 -19  -6   13.41    7.36
   0 -19   6  -11.20    6.13
   0 -19  -7   35.49    8.59
   0 -19   7    6.13    7.28
   0 -19  -8    1.55    7.93
   0 -19   8  -11.29    7.61
   0 -19   9   -8.26    8.01
   0 -19 -10   31.08   18.48
   0 -19  10   12.43    9.24
   0 -19  11    4.99    8.67
   0 -20   0   -1.55    7.52
   0 -20  -1   -7.11    7.20
   0 -20   1    2.54    7.28
   0 -20  -2    1.55    8.51
   0 -20   2  -18.40    6.79
   0 -20  -3   20.94    8.59
   0 -20   3    5.72    7.11
   0 -20  -4   32.30    8.51
   0 -20   4   49.89    9.32
   0 -20  -5   12.92    8.67
   0 -20   5   23.23    8.26
   0 -20  -6   13.74    7.93
   0 -20   6   32.39    9.00
   0 -20  -7   -5.07    8.83
   0 -20   7   -0.16    8.18
   0 -20  -8    0.57    9.00
   0 -20   8    6.62    8.75
   0 -20  -9    3.76    9.73
   0 -20   9   73.52   16.68
   0 -20 -10   25.68   14.80
   0 -20  10   98.87   18.07
   0 -21   0    7.11    8.26
   0 -21  -1    6.54    8.83
   0 -21   1   11.78    8.01
   0 -21   2    0.00    8.42
   0 -21  -3  -14.97    7.85
   0 -21  -4   15.62    8.59
   0 -21  -5   -5.23    8.83
   0 -21   5   -6.62    8.91
   0 -21  -6   20.53    9.81
   0 -21   6   -3.03    9.08
   0 -21  -7   -1.88   10.88
   0 -21   7  -19.87    9.40
   0 -21  -8    9.98   10.88
   0 -21   8    7.28   10.96
   0 -22   0   -0.33    9.40
   0 -22  -1   20.69   10.63
   0 -22   1   19.06   10.06
   0 -22  -2  -15.62    9.00
   0 -22   2  -10.14    9.40
   0 -22  -3   11.86    9.32
   0 -22   3   22.74    9.57
   0 -22  -4   -5.97   10.55
   0 -22   4   -0.74    8.91
   0 -22  -5  117.44   20.36
   0 -22   5   52.99   10.47
  -1   0   9  451.35    4.91
  -1   0   9  434.18    4.83
  -1   0   8    0.00    1.06
  -1   0   8   -1.31    0.98
   1   0  -8    2.45    1.14
  -1   0   7   -0.98    0.98
   1   0  -7   -1.14    1.14
  -1   0   6    0.65    0.98
   1   0  -6    1.14    1.06
  -1   0   5 2502.26   12.27
   1   0  -5 2463.66   12.59
  -1   0   4   -0.49    0.82
  -1   0   3  699.07    6.95
   1   0  -3  699.23    8.34
  -1   0   2   -0.49    0.82
   1   0  -2    0.25    0.98
  -1   0   1 1471.33   10.80
   1   0  -1 1515.82   10.88
   1   0  -1 1517.37   10.88
  -1   0   0    2.86    1.06
  -1   0   0    1.47    0.90
   1   0   0    2.70    1.06
   1   0   0    0.74    0.82
  -1   0  -1  933.45    9.32
  -1   0  -1  963.71    8.91
   1   0   1  972.87    9.49
  -1   0  -2   -0.98    1.06
   1   0   2   -1.06    1.14
  -1   0  -3  319.44    6.13
   1   0   3  327.70    6.22
  -1   0  -4    0.49    1.23
   1   0   4    2.13    1.47
  -1   0  -5   75.81    3.76
   1   0   5   76.55    4.01
  -1   0  -6    3.60    1.55
   1   0   6    4.09    1.80
  -1   0  -7  610.25    9.65
   1   0   7  617.29    9.65
  -1   0  -8    4.25    1.96
   1   0   8    2.04    2.13
  -1   0  -9    9.40    2.70
   1   0   9   18.24    4.25
   1   0  10    5.72    2.45
  -1   0 -11    7.36    3.43
   1   0  11    6.22    2.86
  -1   0 -12   -0.08    3.11
   1   0  12   -8.01    2.94
  -1   0 -13   13.98    4.01
   1   0  13   10.71    3.27
  -1   0 -14   -0.33    3.60
   1   0  14   -8.34    3.68
  -1   0 -15   16.77    4.58
  -1   0 -16    6.05    4.99
  -1  -1  12   71.48    3.52
  -1  -1  12   87.18    3.68
  -1  -1  11   64.85    3.19
  -1  -1  11   87.42    3.60
  -1  -1  10   81.13    3.52
  -1  -1  10   98.38    3.68
  -1  -1   9   13.49    1.72
  -1  -1   9   27.89    2.54
   1   1  -9   20.61    3.03
  -1  -1   8    3.76    1.31
  -1  -1   8    6.22    1.31
   1   1  -8    7.28    1.55
  -1  -1   7  107.71    3.35
  -1   1   7  116.13    2.37
   1  -1  -7  115.80    2.45
   1   1  -7  119.73    3.84
  -1  -1   6    7.36    1.31
  -1   1   6   10.55    1.55
   1  -1  -6   12.92    1.64
   1   1  -6   11.61    2.37
  -1  -1   5 1146.08    9.40
  -1   1   5 1124.41    7.52
   1  -1  -5 1147.15    7.61
   1   1  -5 1173.15    9.57
  -1  -1   4 2743.60   14.48
  -1   1   4 2559.27   12.02
   1  -1  -4 2692.49   12.35
   1   1  -4 2769.28   14.56
  -1  -1   3  167.57    3.93
  -1   1   3  168.14    3.52
   1   1  -3  162.91    3.93
  -1  -1   2  303.65    5.15
  -1   1   2  300.79    4.83
   1  -1  -2  298.67    4.91
   1   1  -2  311.18    5.23
  -1  -1   1   38.44    2.45
  -1   1   1   38.85    2.54
   1  -1  -1   39.01    2.45
   1  -1  -1   37.54    2.45
   1   1  -1   42.20    2.54
  -1  -1   0 1526.37   11.69
  -1  -1   0 1251.42   14.15
  -1   1   0 1539.21   11.61
  -1   1   0 1564.31   11.61
   1  -1   0 1550.57   11.53
   1  -1   0 1526.78   11.61
   1   1   0 1576.01   11.86
   1   1   0 1539.70    9.98
  -1  -1  -1  413.08    6.46
  -1  -1  -1  422.73    5.81
  -1   1  -1  423.55    6.54
  -1   1  -1  413.49    6.38
   1  -1   1  439.57    6.62
   1   1   1  423.95    6.54
  -1   1  -2 1134.72   10.96
   1  -1   2 1174.87   11.04
   1   1   2 1159.50   10.80
  -1  -1  -3   51.11    3.03
  -1   1  -3   39.09    2.86
   1  -1   3   38.44    3.03
   1   1   3   44.49    3.03
  -1  -1  -4    1.80    1.31
  -1   1  -4    1.23    1.31
   1  -1   4    0.25    1.39
   1   1   4   -1.55    1.47
  -1  -1  -5   91.43    4.09
  -1   1  -5   94.62    4.17
   1  -1   5   92.09    4.33
   1   1   5   93.07    4.01
  -1  -1  -6   -1.55    1.55
  -1   1  -6    0.57    1.47
   1   1   6   -2.94    1.47
  -1  -1  -7  921.76   11.53
  -1   1  -7  922.09   12.10
   1  -1   7  930.84   12.02
   1   1   7  904.09   11.20
  -1  -1  -8    3.35    2.04
  -1   1  -8   10.88    2.54
   1  -1   8    5.40    2.29
   1   1   8    5.48    2.13
  -1  -1  -9  316.17    7.77
   1  -1   9  310.69    8.18
   1   1   9  299.40    7.44
  -1  -1 -10  131.75    6.13
  -1   1 -10  142.05    7.28
   1  -1  10  129.38    6.22
   1   1  10  106.89    5.81
  -1   1 -11  164.95    7.77
   1  -1  11  174.77    7.52
   1   1  11  138.62    6.62
  -1  -1 -12   16.77    3.84
  -1   1 -12   27.40    4.33
   1  -1  12   28.95    6.05
   1   1  12   21.02    3.43
  -1  -1 -13   51.60    7.52
  -1   1 -13   63.63    7.03
   1  -1  13   47.68    6.95
   1   1  13   25.60    6.13
  -1  -1 -14   13.25    4.50
  -1   1 -14    8.67    4.17
   1  -1  14  -10.80    3.76
   1   1  14    5.97    3.52
  -1  -1 -15   21.51    4.74
  -1   1 -15    6.46    4.25
  -1  -1 -16   92.09    9.90
  -1   1 -16  111.96   10.30
  -1   1 -17    3.93    5.56
  -1  -2  15  144.10    4.99
  -1  -2  14   -2.45    2.13
  -1  -2  14    6.87    2.37
  -1  -2  13   30.42    3.93
  -1  -2  13   27.97    4.09
  -1  -2  12  123.00    4.83
  -1  -2  12  121.12    4.91
  -1  -2  11   96.34    4.42
  -1  -2  11   95.60    4.50
  -1  -2  10   35.08    3.35
  -1  -2  10   28.79    3.52
  -1  -2   9   65.43    3.68
  -1  -2   9   58.39    3.60
   1   2  -9   59.54    4.09
  -1  -2   8    4.50    1.55
  -1  -2   8   -1.96    1.47
   1   2  -8    3.93    1.72
  -1  -2   7   16.03    2.70
   1   2  -7   27.56    3.19
  -1  -2   6  700.21    8.42
  -1   2   6  700.21    5.15
   1  -2  -6  723.93    5.32
   1   2  -6  723.60    8.67
  -1  -2   5  438.59    6.62
  -1   2   5  452.41    4.83
   1  -2  -5  463.21    4.91
   1   2  -5  478.67    7.03
  -1  -2   4  811.19    8.83
  -1   2   4  799.58    6.87
   1  -2  -4  810.62    7.11
   1   2  -4  826.32    8.91
  -1  -2   3 3713.53   18.56
  -1   2   3 3476.61   15.29
   1  -2  -3 3351.56   19.14
   1   2  -3 3882.90   18.89
  -1  -2   2   48.09    2.70
  -1   2   2   51.28    2.45
   1  -2  -2   47.19    2.37
   1   2  -2   46.12    2.62
  -1  -2   1  546.95    7.36
  -1   2   1  547.53    6.95
   1  -2  -1  560.69    6.95
   1  -2  -1  530.19    7.44
   1   2  -1  539.27    7.28
  -1  -2   0  631.92    5.89
  -1   2   0  628.16    7.77
  -1   2   0  619.49    7.93
   1  -2   0  655.07    7.93
   1  -2   0  624.97    7.93
   1   2   0  657.03    8.18
   1   2   0  625.55    5.89
  -1  -2  -1    6.79    1.47
  -1  -2  -1    9.08    1.55
  -1   2  -1   10.80    2.13
  -1   2  -1    6.38    1.39
   1  -2   1    7.03    1.55
   1  -2   1    5.32    1.23
   1   2   1   15.37    2.37
  -1  -2  -2  209.93    5.07
   1  -2   2  218.93    5.32
   1   2   2  222.94    5.15
  -1  -2  -3  279.69    5.89
  -1   2  -3  306.27    6.38
   1  -2   3  298.34    6.30
   1   2   3  313.30    6.13
  -1  -2  -4  140.50    4.66
  -1   2  -4  137.64    4.83
   1  -2   4  135.76    4.74
   1   2   4  142.54    4.50
  -1  -2  -5  245.18    5.97
  -1   2  -5  249.27    6.38
   1  -2   5  242.07    6.46
   1   2   5  255.89    6.05
  -1  -2  -6    2.04    1.80
  -1   2  -6   -3.93    1.64
   1  -2   6   -0.41    1.80
   1   2   6    0.33    1.80
  -1  -2  -7  638.22    9.73
  -1   2  -7  638.14   10.80
   1  -2   7  641.57   10.55
   1   2   7  638.71    9.57
  -1  -2  -8  213.78    6.54
   1  -2   8  211.32    6.95
   1   2   8  210.67    6.30
  -1  -2  -9   23.55    4.25
  -1   2  -9   15.62    3.27
   1  -2   9    9.24    2.86
   1   2   9   17.91    4.17
  -1  -2 -10   31.40    4.66
  -1   2 -10   38.85    6.30
   1  -2  10   24.86    3.43
   1   2  10   17.91    3.03
  -1  -2 -11   14.39    3.19
  -1   2 -11    7.20    3.52
   1  -2  11   -3.52    3.27
   1   2  11    8.10    2.86
  -1   2 -12    2.21    3.60
   1  -2  12   -0.90    3.52
   1   2  12    0.00    3.11
  -1  -2 -13   53.89    9.00
  -1   2 -13   74.50    7.44
   1  -2  13   79.90    7.52
   1   2  13   68.04    6.30
  -1  -2 -14    6.95    4.25
  -1   2 -14   -2.86    4.01
   1  -2  14    5.07    4.33
   1   2  14   -1.80    3.52
  -1  -2 -15  145.49    9.73
  -1   2 -15  181.64   11.04
  -1  -2 -16   21.67    5.56
  -1   2 -16   24.94    5.40
   1  -2  16   29.85    7.20
  -1   2 -17   -4.99    5.72
   1  -2  17   -1.39    4.33
  -1  -3  16  114.00    6.38
  -1  -3  15   51.28    5.32
  -1  -3  14  104.93    5.56
  -1  -3  14   90.70    5.64
  -1  -3  13   -1.96    2.29
  -1  -3  13    3.27    2.54
  -1  -3  12  600.44    9.65
  -1  -3  12  604.04    9.65
  -1  -3  11   69.51    4.58
  -1  -3  11   59.86    4.66
  -1  -3  10  433.69    8.01
  -1  -3  10  421.83    7.85
  -1  -3   9  235.78    6.13
  -1  -3   9  225.88    6.05
   1   3  -9  223.34    6.46
  -1  -3   8   18.16    3.35
  -1  -3   8    7.77    1.96
   1   3  -8   24.29    4.09
  -1  -3   7  394.02    7.20
   1   3  -7  408.25    7.52
  -1  -3   6    2.04    1.55
  -1   3   6    5.15    0.90
   1  -3  -6    9.65    1.88
   1   3  -6    5.81    1.88
  -1  -3   5  445.87    7.44
  -1   3   5  469.83    5.40
   1  -3  -5  453.15    5.32
   1   3  -5  474.17    7.77
  -1  -3   4  272.50    5.81
  -1   3   4  274.46    4.50
   1  -3  -4  258.84    5.32
   1   3  -4  292.86    6.05
  -1  -3   3 9531.95   32.47
  -1   3   3 9068.57   26.50
   1  -3  -3 8423.32   25.35
   1   3  -3 9999.00   32.96
  -1  -3   2 2504.80   16.68
  -1   3   2 2415.90   14.56
   1  -3  -2 2439.70   14.56
   1   3  -2 2598.60   16.85
  -1  -3   1   -0.90    1.14
  -1   3   1   -0.90    0.98
   1  -3  -1    0.16    1.14
   1  -3  -1    0.25    1.23
   1   3  -1    0.74    1.23
  -1  -3   0  394.02    6.87
  -1   3   0  387.73    6.62
  -1   3   0  405.72    6.87
   1  -3   0  405.64    6.79
   1  -3   0  398.68    6.87
   1   3   0  396.39    4.25
  -1  -3  -1   10.55    2.37
  -1  -3  -1   15.54    1.47
  -1   3  -1    7.69    1.55
  -1   3  -1   11.12    2.29
   1  -3   1    7.44    1.64
   1  -3   1    9.24    1.72
   1   3   1   10.39    2.37
  -1  -3  -2  262.11    5.89
  -1   3  -2  266.44    6.05
  -1   3  -2  256.88    6.13
   1  -3   2  258.27    6.13
   1   3   2  256.71    5.72
  -1  -3  -3  641.98    9.00
  -1   3  -3  657.20    9.65
   1  -3   3  638.96    9.40
   1   3   3  653.27    9.00
  -1  -3  -4 1398.87   13.25
  -1   3  -4 1426.76   14.39
   1  -3   4 1420.38   14.31
   1   3   4 1447.04   13.41
  -1  -3  -5  193.58    5.56
  -1   3  -5  189.49    5.89
   1  -3   5  191.78    6.05
   1   3   5  191.29    5.40
  -1  -3  -6  963.96   11.61
  -1   3  -6  906.87   15.21
   1  -3   6  954.47   12.59
   1   3   6  997.16   11.53
  -1  -3  -7  152.60    5.72
  -1   3  -7  149.74    6.46
   1  -3   7  155.71    6.54
   1   3   7  161.44    5.48
  -1  -3  -8  426.08    8.51
  -1   3  -8  429.92    9.73
   1  -3   8  423.71    9.40
   1   3   8  439.00    8.42
  -1  -3  -9    9.16    2.29
  -1   3  -9   11.37    2.86
   1  -3   9    2.37    2.86
   1   3   9    9.57    2.37
  -1  -3 -10  450.45    9.08
  -1   3 -10  450.21   10.80
   1  -3  10  451.76   10.47
   1   3  10  449.96    8.83
  -1  -3 -11   -1.80    2.45
  -1   3 -11    7.93    3.60
   1  -3  11    4.58    3.60
   1   3  11   23.39    5.07
  -1  -3 -12  270.53   11.61
  -1   3 -12  284.27   10.06
   1  -3  12  304.96    9.98
   1   3  12  318.95    8.10
  -1   3 -13   17.58    4.09
   1   3  13   13.74    3.27
  -1   3 -14   10.96    5.07
   1   3  14    2.70    3.60
  -1  -3 -15   17.83    7.61
  -1   3 -15   12.84    4.99
   1  -3  15   37.05    6.87
  -1   3 -16   20.12    5.23
   1  -3  16   40.97    7.93
  -1   3 -17    9.57    5.72
   1  -3  17   48.33    8.83
  -1  -4  16   47.76    7.03
  -1  -4  15   34.59    5.81
  -1  -4  14  264.24    8.42
  -1  -4  14  236.84    8.10
  -1  -4  13   95.44    7.52
  -1  -4  13   71.72    6.38
  -1  -4  12    5.89    2.94
  -1  -4  11   27.07    5.15
  -1  -4  11   19.38    2.94
  -1  -4  10    8.83    2.13
  -1  -4  10   12.68    2.37
   1   4 -10    5.81    2.70
  -1  -4   9    6.46    2.04
  -1  -4   9    8.18    2.29
   1   4  -9    3.27    2.62
  -1  -4   8   67.55    4.17
  -1  -4   8   55.28    4.25
   1   4  -8   55.04    4.74
  -1  -4   7    1.23    1.64
  -1  -4   7   -1.14    1.88
   1  -4  -7   -0.08    1.06
   1  -4  -7    1.39    1.06
   1   4  -7    1.55    2.13
  -1  -4   6  769.07   10.55
  -1   4   6  790.01    6.95
   1  -4  -6  757.79    6.95
   1  -4  -6  746.58    8.26
   1   4  -6  798.27   10.96
  -1  -4   5  627.18    9.49
  -1   4   5  629.63    6.87
   1  -4  -5  628.41    6.95
   1   4  -5  629.14    9.49
  -1  -4   4 1034.04   11.86
  -1   4   4 1078.21    9.57
   1  -4  -4 1038.71    9.40
   1   4  -4 1066.84   12.02
  -1  -4   3 3180.56   20.36
  -1   4   3 3178.35   17.17
   1  -4  -3 3043.49   16.68
   1   4  -3 3282.46   20.53
  -1  -4   2 3930.09   22.49
  -1   4   2 3776.17   19.63
   1  -4  -2 3682.70   19.30
   1   4  -2 4041.23   22.65
  -1  -4   1   41.46    3.19
  -1   4   1   48.50    2.94
   1  -4  -1   47.27    3.19
   1  -4  -1   45.23    3.03
   1   4  -1   50.79    3.60
  -1  -4   0  300.55    6.46
  -1   4   0  298.01    6.30
  -1   4   0  294.58    6.22
   1  -4   0  294.99    6.22
   1  -4   0  276.01    6.05
   1   4   0  306.60    6.62
  -1  -4  -1   50.79    3.43
  -1  -4  -1   50.95    1.88
  -1   4  -1   53.57    3.35
  -1   4  -1   47.60    3.27
   1  -4   1   55.04    3.60
   1  -4   1   48.91    3.35
   1   4   1   59.62    3.68
  -1  -4  -2  803.01   10.30
  -1   4  -2  797.04   10.71
  -1   4  -2  785.35   10.39
   1  -4   2  806.36   10.80
   1   4   2  812.66   10.39
  -1  -4  -3  587.44    9.00
  -1   4  -3  582.61    9.65
   1  -4   3  559.47    9.40
   1   4   3  573.37    8.91
  -1  -4  -4  620.31    9.49
  -1   4  -4  566.50    9.73
   1  -4   4  588.42    9.98
   1   4   4  577.05    8.91
  -1  -4  -5  312.24    7.11
   1  -4   5  311.75    7.77
   1   4   5  288.61    6.79
  -1  -4  -6    2.86    1.88
  -1   4  -6    0.25    2.45
   1  -4   6    1.06    2.04
   1   4   6   -4.66    1.80
  -1  -4  -7  283.62    7.20
  -1   4  -7  269.06    8.18
   1  -4   7  272.09    8.26
   1   4   7  259.66    6.87
  -1  -4  -8   48.91    4.83
  -1   4  -8   44.57    4.83
   1  -4   8   17.91    3.27
   1   4   8   24.62    4.09
  -1  -4  -9  354.85    8.18
  -1   4  -9  359.02    9.98
   1  -4   9  384.05    9.90
   1   4   9  366.95    7.93
  -1  -4 -10   41.46    5.15
  -1   4 -10   33.69    6.22
   1  -4  10   26.01    6.22
   1   4  10   44.41    5.07
  -1  -4 -11   -1.23    2.62
  -1   4 -11   -4.91    3.27
   1  -4  11   -5.97    3.76
  -1  -4 -12   -2.86    5.15
  -1   4 -12   10.22    4.17
   1   4  12   -7.52    2.78
  -1   4 -13  147.12   10.14
   1   4  13   90.86    6.46
  -1   4 -14  154.73   10.39
   1  -4  14  137.72    8.10
  -1   4 -15   19.46    5.32
   1  -4  15   19.38    4.42
  -1   4 -16  368.02   14.07
   1  -4  16  363.11   12.19
  -1   4 -17   95.85   12.35
   1  -4  17   79.74    9.73
  -1  -5  16   29.28    6.87
  -1  -5  15  244.04    8.67
  -1  -5  14    1.80    2.94
  -1  -5  14   -2.86    3.68
  -1  -5  13  254.09    8.10
  -1  -5  13  241.42    8.42
  -1  -5  12   10.63    2.94
  -1  -5  12   16.60    3.35
  -1  -5  11  218.36    7.52
  -1  -5  11  206.83    7.85
  -1  -5  10   -0.82    2.37
  -1  -5  10    5.40    2.70
   1   5 -10   -1.23    3.11
  -1  -5   9  192.35    6.71
  -1  -5   9  205.68    7.03
   1   5  -9  187.12    7.28
  -1  -5   8   23.23    4.09
  -1  -5   8   33.61    4.58
   1  -5  -8   41.46    2.45
   1  -5  -8   31.08    2.37
   1   5  -8   30.01    5.15
  -1  -5   7  528.80    9.65
   1  -5  -7  516.12    6.13
   1   5  -7  518.17   10.06
  -1  -5   6    0.16    1.80
  -1   5   6   -0.98    1.14
   1  -5  -6    2.54    1.39
   1  -5  -6   -0.41    1.47
  -1  -5   5   18.24    3.11
  -1   5   5   19.38    2.37
   1  -5  -5   14.97    2.70
   1  -5  -5   12.02    2.78
   1   5  -5   12.76    2.37
  -1  -5   4    3.35    1.55
  -1   5   4    3.68    1.39
   1  -5  -4    3.76    1.55
   1   5  -4    4.01    2.04
  -1  -5   3  115.15    4.74
  -1   5   3  128.64    4.17
   1  -5  -3  126.60    4.42
   1   5  -3  126.52    5.07
  -1  -5   2  397.54    7.93
  -1   5   2  405.31    7.20
   1  -5  -2  425.10    7.44
   1  -5  -2  394.43    7.61
   1   5  -2  417.00    8.18
  -1  -5   1  803.75   11.04
  -1   5   1  800.64   10.39
   1  -5  -1  785.18   10.14
   1  -5  -1  781.75   10.39
   1   5  -1  793.85   10.96
  -1   5   0  442.93    8.10
  -1   5   0  446.44    7.93
   1  -5   0  437.69    7.93
   1  -5   0  429.27    7.77
   1   5   0  446.77    8.26
  -1  -5  -1   -3.19    1.39
  -1  -5  -1    0.74    0.57
  -1   5  -1    2.45    1.47
  -1   5  -1   -1.72    1.47
   1  -5   1    0.25    1.64
   1  -5   1    0.41    1.31
   1   5   1   -2.45    1.72
  -1  -5  -2   19.87    3.11
  -1   5  -2   12.27    1.88
  -1   5  -2   14.31    3.19
   1  -5   2   19.14    3.35
   1   5   2   24.37    3.52
  -1  -5  -3  356.65    7.61
   1  -5   3  345.12    8.10
   1   5   3  363.85    7.69
  -1  -5  -4   24.94    3.52
  -1   5  -4   28.79    3.93
   1  -5   4   29.03    3.93
   1   5   4   22.41    3.52
  -1  -5  -5  390.51    8.18
  -1   5  -5  369.32    8.91
   1  -5   5  369.65    8.83
   1   5   5  379.14    8.01
  -1  -5  -6  451.19    8.83
  -1   5  -6  440.72   10.06
   1  -5   6  427.23    9.81
   1   5   6  443.34    8.67
  -1  -5  -7 1250.27   14.23
  -1   5  -7 1281.76   16.68
   1  -5   7 1233.92   16.36
   1   5   7 1279.71   14.15
  -1  -5  -8   -1.47    2.21
  -1   5  -8    1.80    2.29
   1  -5   8   -4.33    2.78
   1   5   8    1.14    2.29
  -1  -5  -9  159.72    7.03
  -1   5  -9  158.66    7.36
   1  -5   9  145.24    7.85
   1   5   9  142.14    6.13
  -1  -5 -10   27.23    6.30
  -1   5 -10   37.46    6.87
   1   5  10   16.52    2.94
  -1   5 -11  154.98    9.08
   1   5  11  126.19    6.54
  -1   5 -12    8.10    4.01
   1   5  12   -4.33    2.94
  -1   5 -13   72.70    9.08
   1  -5  13   73.93    6.87
   1   5  13   27.56    3.60
  -1   5 -14   38.76    9.49
   1  -5  14   32.22    7.52
  -1   5 -15   11.69    5.72
   1  -5  15   -7.36    4.17
  -1   5 -16  114.58   12.02
   1  -5  16  120.46   10.14
  -1   5 -17   19.14    6.54
   1  -5  17   20.69    5.32
  -1  -6  16  162.17    8.75
  -1  -6  15    9.90    3.76
  -1  -6  14   14.80    3.68
  -1  -6  14   14.23    4.50
  -1  -6  13   52.01    6.95
  -1  -6  13   69.19    7.61
  -1  -6  12   10.14    3.19
  -1  -6  12   10.14    3.52
  -1  -6  11  131.91    7.11
  -1  -6  11   89.71    7.28
  -1  -6  10  119.89    6.54
  -1  -6  10   92.99    6.38
   1   6 -10  103.62    8.01
  -1  -6   9    2.62    2.45
  -1  -6   9    5.89    2.94
   1  -6  -9   -0.08    1.23
   1  -6  -9    0.57    1.31
   1   6  -9   -2.94    3.03
  -1  -6   8   11.45    2.45
  -1  -6   8    9.57    2.70
   1  -6  -8   17.50    2.78
   1  -6  -8    8.83    1.72
   1   6  -8   31.24    5.81
  -1  -6   7  243.95    7.36
  -1  -6   7  256.79    7.77
   1  -6  -7  241.26    5.40
   1  -6  -7  261.46    5.56
   1   6  -7  255.49    8.42
  -1  -6   6   74.26    4.99
  -1   6   6   70.25    3.43
   1  -6  -6   70.74    4.01
   1  -6  -6   75.08    4.01
   1   6  -6   73.03    5.48
  -1  -6   5 1990.56   19.06
  -1   6   5 2028.18   15.05
   1  -6  -5 2012.56   15.05
   1  -6  -5 2075.61   15.21
   1   6  -5 2016.07   19.14
  -1  -6   4  321.32    7.93
  -1   6   4  323.53    6.46
   1  -6  -4  319.52    6.71
   1  -6  -4  322.22    6.87
   1   6  -4  329.17    8.26
  -1  -6   3   42.20    3.93
  -1   6   3   42.12    3.35
   1  -6  -3   37.86    3.52
   1  -6  -3   55.86    3.93
   1   6  -3   59.21    4.58
  -1   6   2  229.48    5.97
   1  -6  -2  228.58    6.13
   1  -6  -2  212.47    6.05
   1   6  -2  213.94    6.79
  -1   6   1   29.77    3.27
   1  -6  -1   28.46    3.60
   1  -6  -1   29.60    3.19
   1   6  -1   22.33    3.84
  -1   6   0  342.26    7.52
  -1   6   0  349.94    7.44
   1  -6   0  350.43    7.85
   1  -6   0  356.89    7.44
   1   6   0  364.58    8.18
  -1  -6  -1  347.90    9.57
  -1   6  -1  334.16    7.36
   1  -6   1  344.87    8.10
   1  -6   1  368.18    7.61
   1   6   1  350.51    8.01
  -1  -6  -2  907.61   14.97
  -1   6  -2  885.28   12.84
  -1   6  -2  926.01   12.27
   1  -6   2  913.83   12.92
   1   6   2  947.27   12.51
  -1  -6  -3  148.68    7.03
  -1   6  -3  144.92    6.13
  -1   6  -3  143.20    5.81
   1   6   3  158.57    5.97
  -1  -6  -4  377.18   10.22
  -1   6  -4  364.83    9.08
   1  -6   4  380.53    9.16
   1   6   4  397.21    8.59
  -1  -6  -5  104.84    6.54
  -1   6  -5  100.26    5.72
   1  -6   5  105.09    5.81
   1   6   5  102.80    5.48
  -1   6  -6  158.90    6.95
   1  -6   6  154.89    7.11
   1   6   6  159.47    6.38
  -1   6  -7  498.70   11.61
   1  -6   7  470.08   11.29
   1   6   7  480.63    9.49
  -1   6  -8  354.69   10.14
   1   6   8  349.86    8.34
  -1  -6  -9    6.46    4.17
  -1   6  -9   15.70    3.68
   1   6   9   14.23    3.03
  -1  -6 -10   -0.74    4.33
  -1   6 -10   10.80    3.84
   1   6  10    0.57    2.94
  -1  -6 -11    2.86    3.76
  -1   6 -11   11.45    4.09
   1   6  11   13.49    3.19
  -1  -6 -12    8.42    3.76
  -1   6 -12    1.47    3.93
   1  -6  12    2.29    3.27
   1   6  12    2.70    3.19
  -1  -6 -13   -4.33    4.09
  -1   6 -13    6.62    4.42
   1  -6  13   38.36    7.52
   1   6  13    1.80    3.60
  -1  -6 -14   88.41   10.88
  -1   6 -14   80.15   11.29
   1  -6  14  125.37    9.32
  -1   6 -15   -7.03    5.15
   1  -6  15   -2.86    4.74
  -1   6 -16   73.60   12.10
   1  -6  16   46.78    6.13
  -1   6 -17   14.72    6.79
   1  -6  17   39.99    9.90
  -1   6 -18   10.14    8.75
  -1  -7  17   23.96    5.48
  -1  -7  16   40.81    8.10
  -1  -7  15   35.66    4.99
  -1  -7  14   85.30    8.59
  -1  -7  13   10.14    3.68
  -1  -7  12   55.45    7.11
  -1  -7  11   30.01    5.81
  -1  -7  10   11.53    2.78
  -1  -7  10    5.48    3.76
   1  -7 -10    4.74    1.80
   1  -7 -10    9.00    2.13
   1   7 -10    7.69    5.23
  -1  -7   9   23.14    4.99
  -1  -7   9   15.62    3.68
   1  -7  -9   23.55    3.43
   1  -7  -9   15.95    3.60
   1   7  -9   10.80    3.84
  -1  -7   8  290.24    8.59
  -1  -7   8  281.98    8.83
   1  -7  -8  294.90    6.13
   1  -7  -8  305.45    6.30
   1   7  -8  315.76    9.90
  -1  -7   7   55.86    4.99
  -1  -7   7   64.28    5.72
   1  -7  -7   57.49    4.17
   1  -7  -7   65.43    4.33
   1   7  -7   62.40    6.30
  -1  -7   6  189.00    6.87
  -1  -7   6  181.31    7.11
   1  -7  -6  172.40    5.56
   1  -7  -6  173.13    5.81
   1   7  -6  183.68    7.69
  -1  -7   5  135.43    6.05
  -1   7   5  143.94    4.99
   1  -7  -5  136.57    5.32
   1  -7  -5  147.70    5.56
   1   7  -5  134.29    6.95
  -1  -7   4   64.44    4.99
  -1   7   4   72.87    4.17
   1  -7  -4   67.88    4.66
   1  -7  -4   79.98    4.66
   1   7  -4   68.21    5.48
  -1  -7   3  105.91    5.32
  -1   7   3  106.48    4.74
   1  -7  -3  105.50    4.99
   1  -7  -3  101.90    5.15
   1   7  -3   97.24    5.89
  -1  -7   2  229.07    7.28
  -1   7   2  218.93    6.22
   1  -7  -2  226.53    6.71
   1  -7  -2  217.21    6.71
   1  -7  -2  213.78    6.46
   1   7  -2  203.96    7.03
  -1  -7   1  127.91    5.81
  -1   7   1  106.15    8.26
   1  -7  -1  105.09    8.83
   1  -7  -1  131.91    5.64
   1  -7  -1  128.64    5.15
   1   7  -1  138.78    6.05
  -1  -7   0   17.99    3.52
  -1   7   0    8.01    2.13
  -1   7   0    9.73    2.13
   1  -7   0   16.85    3.84
   1  -7   0   13.58    3.27
   1   7   0   11.04    2.78
  -1  -7  -1    8.42    2.13
  -1   7  -1    7.93    2.21
  -1   7  -1   16.93    3.27
   1  -7   1    6.71    2.29
   1   7   1    7.77    2.21
  -1  -7  -2  164.63    6.46
  -1   7  -2  172.72    6.71
  -1   7  -2  160.78    5.97
   1  -7   2  165.36    6.62
   1   7   2  162.66    6.46
  -1  -7  -3  139.44    6.46
  -1   7  -3  133.47    6.38
  -1   7  -3  115.80    5.56
   1  -7   3  122.10    6.54
   1   7   3  114.90    5.81
  -1  -7  -4  479.65   10.06
  -1   7  -4  480.22   10.80
   1  -7   4  441.70   10.55
   1   7   4  482.43   10.14
  -1  -7  -5   46.53    5.15
  -1   7  -5   43.18    5.07
   1  -7   5   65.18    5.72
   1   7   5   51.69    5.15
  -1  -7  -6    2.13    2.37
  -1   7  -6    0.49    2.62
   1  -7   6    8.83    3.60
   1   7   6    3.68    2.62
  -1  -7  -7  142.05    7.11
  -1   7  -7  151.30    8.10
   1   7   7  160.29    6.71
  -1  -7  -8  161.68    7.36
  -1   7  -8  187.12    8.67
   1   7   8  175.83    7.03
  -1  -7  -9   15.29    3.35
  -1   7  -9   36.47    6.54
   1  -7   9   31.98    5.56
   1   7   9    3.93    3.11
  -1  -7 -10   46.78    6.62
  -1   7 -10   44.73    7.85
   1  -7  10   43.34    6.38
   1   7  10   27.64    5.81
  -1  -7 -11   86.61    7.93
  -1   7 -11   93.64    9.24
   1  -7  11  102.72    7.85
   1   7  11   71.48    6.79
  -1  -7 -12   30.18    7.44
  -1   7 -12   39.83    9.73
   1  -7  12   83.50    8.10
   1   7  12   73.85    6.95
  -1  -7 -13   71.15    7.77
  -1   7 -13   55.61   10.22
   1  -7  13   76.87    9.08
  -1  -7 -14  178.94    9.57
  -1   7 -14  212.88   12.27
   1  -7  14  218.11   11.37
  -1  -7 -15    2.94    8.42
  -1   7 -15   15.21    6.79
   1  -7  15   13.58    5.07
  -1   7 -16   14.80    6.79
   1  -7  16   -0.08    5.32
  -1   7 -17   11.29    7.52
   1  -7  17   -1.96    5.64
  -1   7 -18   16.85    8.83
   1  -7  18   15.78    6.79
  -1  -8  17    6.46    5.15
  -1  -8  16   14.15    4.58
  -1  -8  15  -12.10    4.33
  -1  -8  14   46.12    8.67
  -1  -8  13    4.42    3.84
  -1  -8  12    1.47    3.52
  -1  -8  11   69.11    6.87
  -1  -8  10    7.44    3.03
   1  -8 -10    8.67    2.29
   1  -8 -10    4.99    2.29
  -1  -8   9   -0.49    3.03
   1  -8  -9    6.46    2.29
   1  -8  -9   25.92    4.58
  -1  -8   8   -1.06    2.62
   1  -8  -8    1.23    2.04
   1  -8  -8    6.05    2.45
  -1  -8   7  211.40    8.10
   1  -8  -7  233.65    6.71
   1  -8  -7  241.17    6.87
  -1  -8   6  170.68    7.20
  -1  -8   6  181.80    7.93
   1  -8  -6  165.20    6.05
   1  -8  -6  172.15    6.22
   1   8  -6  163.15    8.42
  -1  -8   5    1.06    2.04
  -1  -8   5   -1.14    2.78
  -1   8   5   21.51    3.43
   1  -8  -5    7.28    2.37
   1  -8  -5    2.21    2.54
   1   8  -5    0.49    2.94
  -1  -8   4   49.80    5.15
  -1   8   4   50.38    4.91
   1  -8  -4   65.18    6.46
   1  -8  -4   50.13    5.23
   1   8  -4   41.87    5.48
  -1  -8   3  414.06    9.98
  -1   8   3  417.33    9.24
   1  -8  -3  427.23    9.65
   1  -8  -3  424.04    9.16
   1  -8  -3  406.78    9.32
   1   8  -3  429.52   10.30
  -1  -8   2   -2.45    1.96
  -1   8   2    6.54    2.13
   1  -8  -2   -0.82    2.13
   1  -8  -2    6.05    2.54
   1  -8  -2    0.90    2.70
   1   8  -2    5.15    2.78
  -1  -8   1   -2.37    2.04
  -1   8   1   -1.14    1.96
   1  -8  -1    7.28    2.04
   1  -8  -1    2.45    2.62
   1   8  -1    0.41    2.70
  -1  -8   0   54.38    4.83
  -1   8   0   53.98    4.91
  -1   8   0   67.14    4.58
   1  -8   0   57.74    4.91
   1  -8   0   49.97    4.83
   1   8   0   60.52    5.48
  -1  -8  -1    5.15    2.37
  -1   8  -1    8.83    2.29
  -1   8  -1    5.32    2.29
   1  -8   1   17.58    4.09
   1  -8   1    4.74    2.70
   1   8   1    8.67    2.70
  -1  -8  -2    3.03    2.04
  -1   8  -2   10.06    2.70
  -1   8  -2    1.47    2.21
   1  -8   2    7.93    2.45
   1  -8   2    2.21    2.78
   1   8   2    4.01    2.62
  -1  -8  -3  165.69    6.87
  -1   8  -3  168.31    7.44
  -1   8  -3  162.58    6.62
   1  -8   3  159.96    7.11
   1  -8   3  141.73    6.71
   1   8   3  161.35    6.87
  -1  -8  -4  364.25    9.40
  -1   8  -4  343.07    9.98
  -1   8  -4  324.59    9.08
   1  -8   4  319.68    9.32
   1  -8   4  377.75   15.78
   1   8   4  365.40    9.40
  -1  -8  -5   -1.96    2.45
  -1   8  -5    7.20    2.94
   1  -8   5    5.23    2.70
   1   8   5    1.39    2.70
  -1  -8  -6   28.38    5.32
  -1   8  -6   42.44    5.81
   1  -8   6   44.16    5.72
   1   8   6   28.38    5.72
  -1  -8  -7   15.78    3.11
  -1   8  -7   33.20    6.22
   1  -8   7   54.96    5.89
   1   8   7   23.88    5.56
  -1  -8  -8   -1.14    2.86
  -1   8  -8    7.44    3.68
   1  -8   8   16.60    3.27
   1   8   8    0.57    3.27
  -1  -8  -9   34.02    5.97
  -1   8  -9   17.91    3.93
   1  -8   9   13.82    3.60
   1   8   9   32.79    6.38
  -1  -8 -10  113.02    7.20
  -1   8 -10  110.73    8.83
   1  -8  10   85.63    7.44
   1   8  10   92.90    7.11
  -1  -8 -11    3.19    3.68
  -1   8 -11    9.73    5.15
   1  -8  11   12.92    4.01
   1   8  11    1.06    3.43
  -1  -8 -12   61.09    8.42
  -1   8 -12   55.69   10.30
   1  -8  12   82.52    8.91
   1   8  12   92.41    7.11
  -1  -8 -13   23.88    4.66
  -1   8 -13   35.66    5.97
   1  -8  13   48.41    9.57
  -1  -8 -14   84.40    9.32
  -1   8 -14   52.50   11.86
   1  -8  14   94.29   10.47
  -1   8 -15   95.60   13.49
   1  -8  15   54.55   10.47
  -1   8 -16    8.91    7.52
   1  -8  16   11.78    5.81
  -1   8 -17   15.29    8.34
   1  -8  17    2.45    6.05
  -1   8 -18   31.24    9.98
   1  -8  18    7.28    7.03
  -1  -9  17    7.77    5.81
  -1  -9  16   21.34    5.56
  -1  -9  15   15.46    5.40
  -1  -9  14    5.81    4.58
  -1  -9  13   11.04    4.58
  -1  -9  12   70.33    8.26
  -1  -9  11   32.22    6.54
   1  -9 -11   13.74    2.70
   1  -9 -11   33.94    4.91
  -1  -9  10  117.03    8.10
   1  -9 -10  127.74    5.89
   1  -9 -10  142.79    6.13
  -1  -9   9   81.94    6.71
   1  -9  -9   98.46    5.64
   1  -9  -9   81.62    5.64
  -1  -9   8    4.50    2.94
   1  -9  -8    1.39    2.29
  -1  -9   7   16.03    3.19
   1  -9  -7   21.18    5.07
   1  -9  -7   31.57    5.40
  -1  -9   6  120.46    6.79
   1  -9  -6  107.30   12.76
   1  -9  -6  126.27    6.54
  -1  -9   5   29.52    5.15
   1  -9  -5   31.89    5.07
   1  -9  -5   27.72    5.32
  -1  -9   4   87.42    6.30
  -1   9   4   88.00    5.40
   1  -9  -4   79.25    5.72
   1  -9  -4  106.81    6.54
  -1  -9   3  216.88    8.18
  -1   9   3  236.51    7.61
   1  -9  -3  216.39    7.36
   1  -9  -3  242.40    8.26
   1  -9  -3  212.63    7.28
  -1  -9   2   -0.08    2.21
  -1   9   2    2.37    2.04
   1  -9  -2   -2.86    2.13
   1  -9  -2    3.68    2.78
   1  -9  -2   -1.31    2.29
   1   9  -2    2.29    3.84
   1   9  -2    3.35    0.90
  -1  -9   1   69.43    5.15
  -1   9   1   67.88    5.07
   1  -9  -1   60.44    5.32
   1  -9  -1   58.39    5.81
   1  -9  -1   73.28    5.48
   1   9  -1   55.12    6.13
  -1  -9   0   23.14    4.66
  -1   9   0   24.70    4.74
  -1   9   0   38.44    4.42
   1  -9   0   35.33    4.58
   1  -9   0   37.95    6.13
   1  -9   0   43.34    4.99
   1   9   0   42.20    5.89
  -1  -9  -1   71.64    5.48
  -1   9  -1   67.63    5.64
  -1   9  -1   44.65    4.99
   1  -9   1   68.21    5.48
   1  -9   1   61.25    6.13
   1   9   1   64.36    5.97
  -1  -9  -2    1.80    2.37
  -1   9  -2    1.39    2.54
  -1   9  -2   -1.14    2.37
   1  -9   2    6.05    2.37
   1   9   2   -1.31    2.86
  -1  -9  -3  118.58    6.54
  -1   9  -3   91.10    6.54
  -1   9  -3   83.50    6.22
   1  -9   3  104.27    6.54
   1   9   3  116.54    6.87
  -1  -9  -4  258.10    8.59
  -1   9  -4  221.55    8.91
  -1   9  -4  224.57    8.01
   1  -9   4  245.59    8.83
   1   9   4  240.19    8.51
  -1  -9  -5  335.79    9.81
  -1   9  -5  292.94   10.14
  -1   9  -5  309.22    9.49
   1  -9   5  308.23    9.73
   1   9   5  298.58    9.40
  -1  -9  -6    8.67    3.19
  -1   9  -6   -1.39    3.19
   1  -9   6   -0.65    2.62
   1   9   6    6.13    3.27
  -1  -9  -7  213.12    8.51
  -1   9  -7  217.29    9.90
   1  -9   7  202.49    8.83
   1   9   7  198.48    8.67
  -1  -9  -8   12.02    3.52
  -1   9  -8   32.71    7.36
   1  -9   8   18.56    3.76
   1   9   8   50.62    6.71
  -1  -9  -9  119.16    7.36
  -1   9  -9  147.12    9.98
   1  -9   9  147.12    9.08
   1   9   9  129.05    8.10
  -1  -9 -10  177.71    8.75
  -1   9 -10  167.41   10.71
   1  -9  10  193.00   10.06
   1   9  10  154.81    8.42
  -1  -9 -11   37.54    7.44
  -1   9 -11   11.86    5.32
   1  -9  11   36.97    8.75
   1   9  11    9.49    4.09
  -1  -9 -12   19.38    4.83
  -1   9 -12   20.53    5.72
   1  -9  12   36.15    8.51
   1   9  12   17.26    4.42
  -1  -9 -13    3.93    4.58
  -1   9 -13    1.14    5.56
   1  -9  13    1.47    5.07
  -1  -9 -14   45.63    9.57
  -1   9 -14   78.59   12.68
   1  -9  14   23.63    5.72
  -1   9 -15    2.13    7.85
   1  -9  15    9.49    5.32
  -1   9 -16    4.33    8.26
   1  -9  16  -11.61    6.13
  -1   9 -17    7.77    8.42
   1  -9  17   -4.50    6.46
   1  -9  18   31.24    9.08
  -1 -10  17    8.75    6.62
  -1 -10  16   -3.03    6.30
  -1 -10  15   -5.81    5.56
  -1 -10  14   17.58    5.48
  -1 -10  13    0.98    4.66
  -1 -10  12   -3.60    4.09
   1 -10 -12    1.64    2.70
  -1 -10  11    1.39    3.76
   1 -10 -11   -4.33    2.78
   1 -10 -11   -4.01    3.35
  -1 -10  10    1.80    3.60
   1 -10 -10   -2.62    2.78
   1 -10 -10    4.99    3.43
  -1 -10   9   13.17    3.76
   1 -10  -9   13.90    3.43
   1 -10  -9   12.51    3.68
  -1 -10   8  205.60    9.24
   1 -10  -8  198.57    9.08
   1 -10  -8  198.65    7.85
  -1 -10   7    2.54    2.94
   1 -10  -7    8.75    3.27
   1 -10  -7   13.98    3.60
  -1 -10   6  132.32    7.44
   1 -10  -6  136.25    7.36
   1 -10  -6  148.60    7.77
  -1 -10   5   75.97    6.46
   1 -10  -5   70.41    5.97
   1 -10  -5   74.18    6.62
  -1 -10   4  295.97    9.49
  -1  10   4  274.46    8.59
   1 -10  -4  282.64    8.67
   1 -10  -4  279.45    9.16
   1 -10  -4  265.71    8.75
  -1 -10   3   25.27    5.32
  -1  10   3   35.57    4.74
   1 -10  -3   39.01    5.15
   1 -10  -3   27.89    6.62
   1 -10  -3   48.41    5.32
  -1 -10   2    2.13    2.29
  -1  10   2    5.89    2.45
   1 -10  -2   -0.57    2.37
   1 -10  -2    8.59    3.35
   1 -10  -2    1.39    2.37
   1  10  -2    3.52    0.98
  -1 -10   1  185.48    7.77
  -1  10   1  182.29    7.52
   1 -10  -1  149.91    7.44
   1 -10  -1  168.22    9.57
   1 -10  -1  173.62    7.20
  -1 -10   0 1015.64   16.44
  -1  10   0 1023.00   16.44
   1 -10   0  992.58   16.03
   1 -10   0 1042.88   14.72
  -1 -10  -1    4.33    2.70
  -1  10  -1   10.06    2.94
  -1  10  -1    7.77    2.62
   1 -10   1    6.95    2.78
  -1 -10  -2  163.81    7.77
  -1  10  -2  168.71    7.85
  -1  10  -2  177.96    6.95
   1 -10   2  157.43    7.69
  -1 -10  -3   66.73    5.97
  -1  10  -3   73.77    6.13
  -1  10  -3   64.85    5.97
   1 -10   3   94.54    6.71
  -1 -10  -4  278.79    9.49
  -1  10  -4  254.91    9.57
  -1  10  -4  260.31    8.75
   1 -10   4  256.22    9.65
  -1 -10  -5   58.06    5.97
  -1  10  -5   25.68    5.97
   1 -10   5   16.36    3.27
  -1 -10  -6   55.61    7.44
  -1  10  -6   36.80    6.46
   1 -10   6   29.77    6.46
  -1 -10  -7   -4.09    3.43
  -1  10  -7   -3.93    3.27
   1 -10   7   -3.76    3.03
  -1 -10  -8  190.14    8.59
  -1  10  -8  166.43    9.98
   1 -10   8  191.61    9.90
  -1 -10  -9  449.55   11.86
  -1  10  -9  509.74   14.48
   1 -10   9  452.74   14.39
  -1 -10 -10   34.10    6.95
  -1  10 -10   38.11    9.16
   1 -10  10   33.86    8.18
  -1 -10 -11   17.66    4.42
  -1  10 -11   11.86    6.38
   1 -10  11   11.61    4.99
   1  10  11   20.28    5.48
  -1 -10 -12   29.11    5.07
  -1  10 -12   50.05   11.94
   1 -10  12   24.86    5.64
  -1 -10 -13   40.97    9.81
  -1  10 -13   20.36    6.54
   1 -10  13   11.78    5.23
  -1 -10 -14   -1.72    5.48
  -1  10 -14   12.27    7.11
   1 -10  14  -10.14    5.56
  -1  10 -15   12.76    7.52
   1 -10  15   -1.55    5.89
  -1  10 -17   14.88    8.51
   1 -10  17   11.29    6.95
   1 -10  18   36.47    8.34
  -1 -11  17  116.21   15.13
  -1 -11  16    0.65    6.79
  -1 -11  15    7.28    6.38
  -1 -11  14  192.51   13.09
  -1 -11  13   17.99    5.64
  -1 -11  12   79.66    9.24
   1 -11 -12   61.34    7.52
  -1 -11  11   40.73    8.10
   1 -11 -11   22.49    4.01
   1 -11 -11   46.70    7.69
  -1 -11  10    3.60    4.25
   1 -11 -10   -7.85    4.66
   1 -11 -10   -7.77    4.01
  -1 -11   9  391.90   12.43
   1 -11  -9  358.37    9.98
   1 -11  -9  358.86   10.30
  -1 -11   8  104.84    8.34
   1 -11  -8  112.04    7.03
   1 -11  -8   87.51    7.93
  -1 -11   7   20.53    3.84
   1 -11  -7   19.87    3.60
   1 -11  -7   20.61    4.25
  -1 -11   6  199.22    8.91
   1 -11  -6  180.41    8.42
   1 -11  -6  200.28    8.91
  -1 -11   5   63.22    6.95
   1 -11  -5   56.35    6.22
   1 -11  -5   29.36    4.58
   1 -11  -5   32.63    6.30
  -1 -11   4    5.40    2.86
   1 -11  -4    6.62    2.86
   1 -11  -4   -0.41    4.25
   1 -11  -4    0.49    2.78
  -1 -11   3   19.46    3.84
  -1  11   3   22.49    3.76
   1 -11  -3   36.72    5.97
   1 -11  -3   20.94    3.60
   1  11  -3   35.08    2.94
  -1 -11   2    9.00    3.19
  -1  11   2   12.19    3.11
   1 -11  -2   10.88    3.11
   1 -11  -2    8.67    2.86
  -1 -11   1  146.55    7.85
  -1  11   1  140.17    7.61
   1 -11  -1  138.95    7.61
   1 -11  -1  140.66    7.36
  -1 -11   0   27.72    5.56
  -1  11   0   13.74    3.35
   1 -11   0    0.82    2.86
   1 -11   0    3.60    2.78
  -1 -11  -1   56.18    6.05
  -1  11  -1   43.10    6.05
  -1  11  -1   61.01    6.13
   1 -11   1   37.05    5.89
  -1 -11  -2   71.89    6.38
  -1  11  -2   75.57    6.46
  -1  11  -2   52.26    5.89
   1 -11   2   75.97    6.79
  -1 -11  -3  183.44    8.75
  -1 -11  -3  178.20    3.60
  -1  11  -3  176.65    9.08
  -1  11  -3  176.08    8.34
   1 -11   3  179.43    9.00
  -1 -11  -4  155.30    8.51
  -1  11  -4  146.96    8.83
   1 -11   4  147.45    8.67
  -1 -11  -5  250.91    9.90
  -1  11  -5  261.86   10.88
   1 -11   5  226.21   10.06
  -1 -11  -6  330.56   11.37
  -1  11  -6  288.77   11.45
   1 -11   6  268.82   11.04
  -1 -11  -7   19.71    4.50
  -1  11  -7   14.31    4.09
   1 -11   7    9.40    4.25
  -1 -11  -8   52.01    8.10
  -1  11  -8   65.18    8.67
   1 -11   8   58.15    8.51
  -1 -11  -9  694.65   14.64
  -1  11  -9  702.83   17.75
   1 -11   9  645.26   17.34
  -1 -11 -10  218.03    9.98
  -1  11 -10  236.76   12.76
   1 -11  10  235.61   12.19
  -1 -11 -11   78.18    8.75
  -1  11 -11   65.92   11.78
   1 -11  11   36.56    6.13
  -1 -11 -12   16.27    5.07
  -1  11 -12   23.88    6.71
   1 -11  12   -0.08    5.15
  -1 -11 -13   45.23   10.96
  -1  11 -13    1.23    7.11
   1 -11  13   14.56    5.56
  -1 -11 -14    6.71    9.98
  -1  11 -14   20.20    9.65
  -1  11 -15   62.81   14.48
   1 -11  15   81.13   12.19
  -1  11 -16   89.39   17.34
   1 -11  16   16.93    7.36
   1 -11  17  -18.40    7.69
   1 -11  18   10.30    8.91
  -1 -12  17   69.92   14.64
  -1 -12  16  -20.85   13.98
  -1 -12  15   35.17    7.93
  -1 -12  14    5.48    6.62
  -1 -12  13   11.78    6.22
  -1 -12  12    1.72    5.40
  -1 -12  11   66.00   10.55
   1 -12 -11   48.66    8.01
  -1 -12  10    6.87    4.66
   1 -12 -10    7.28    3.93
   1 -12 -10   -3.35    4.58
  -1 -12   9   17.58    4.42
   1 -12  -9   16.44    4.01
   1 -12  -9    5.56    4.66
  -1 -12   8   36.64    7.44
   1 -12  -8   26.58    4.25
   1 -12  -8   30.42    5.40
  -1 -12   7   95.77    8.83
   1 -12  -7  120.95    8.10
   1 -12  -7  113.92   11.04
  -1 -12   6   71.80    8.01
   1 -12  -6   31.73    6.95
  -1 -12   5  356.65   12.10
   1 -12  -5  346.59   11.12
   1 -12  -5  334.08   11.04
  -1 -12   4   46.29    6.62
   1 -12  -4   50.87    6.79
   1 -12  -4   51.93    6.30
  -1 -12   3  316.17   11.37
   1 -12  -3  306.03   10.14
   1 -12  -3  333.10   10.14
   1  12  -3  320.42    5.48
  -1 -12   2   11.37    3.19
  -1  12   2    7.28    3.19
   1 -12  -2    8.10    3.11
   1 -12  -2   27.40    5.97
  -1 -12   1  863.69   16.85
  -1  12   1  826.32   16.11
   1 -12  -1  826.40   16.11
   1 -12  -1  869.42   14.48
  -1 -12   0   83.50    7.11
  -1  12   0   81.78    7.20
   1 -12   0   87.75    7.44
  -1 -12  -1  455.36   12.43
  -1  12  -1  425.34   12.84
  -1  12  -1  419.54   10.22
   1 -12   1  413.90   12.35
  -1 -12  -2    5.48    3.52
  -1  12  -2    2.94    3.27
  -1  12  -2   -3.03    2.94
   1 -12   2    0.74    3.11
  -1 -12  -3   31.57    6.38
  -1  12  -3   44.16    7.44
   1 -12   3   40.15    6.79
  -1 -12  -4   38.03    7.28
  -1  12  -4   30.42    7.28
   1 -12   4   16.60    4.01
  -1 -12  -5  282.72   10.55
  -1  12  -5  277.16   11.78
   1 -12   5  254.83   10.71
  -1 -12  -6  141.73    9.65
  -1  12  -6  118.58    9.40
   1 -12   6  110.57    9.00
  -1 -12  -7    5.32    4.66
  -1  12  -7   11.61    4.66
   1 -12   7   14.31    4.58
  -1 -12  -8   37.86    8.91
  -1  12  -8    7.11    4.99
   1 -12   8  -12.35    4.25
  -1 -12  -9   -8.51    4.01
  -1  12  -9    6.22    5.32
   1 -12   9    1.80    4.83
  -1 -12 -10   15.62    4.91
  -1  12 -10   10.14    6.22
   1 -12  10    6.46    4.99
  -1 -12 -11  321.32   12.35
  -1  12 -11  252.95   15.62
   1 -12  11  271.11   13.90
  -1 -12 -12    7.93    5.15
  -1  12 -12   -5.48    6.79
   1 -12  12    9.08    6.22
  -1 -12 -13   99.61   11.61
  -1  12 -13   46.45    9.40
   1 -12  13   85.79   10.55
  -1  12 -14    0.57    7.61
   1 -12  14  -16.11    5.97
  -1  12 -15   74.01   17.26
   1 -12  15    4.74    6.79
   1 -12  16   -7.61    7.36
   1 -12  17  107.38   16.52
  -1 -13  17   38.27    9.00
  -1 -13  16   22.82    8.42
  -1 -13  15   -9.08    7.28
  -1 -13  14  162.09   13.74
  -1 -13  13   52.67   14.07
  -1 -13  12   92.41   12.02
   1 -13 -12   86.77   10.80
  -1 -13  11   21.18    6.13
   1 -13 -11    5.32    4.50
  -1 -13  10   20.45    5.40
   1 -13 -10   19.79    4.42
  -1 -13   9    6.46    4.83
   1 -13  -9    4.91    4.01
  -1 -13   8   60.76    8.91
   1 -13  -8   40.07    4.83
  -1 -13   7    6.13    4.25
   1 -13  -7    0.08    3.93
  -1 -13   6   61.50    8.67
   1 -13  -6   22.57    4.33
   1 -13  -6   28.71    4.66
  -1 -13   5  147.70   10.22
   1 -13  -5  146.31    9.00
   1 -13  -5  156.77    9.08
  -1 -13   4    4.58    3.52
   1 -13  -4    6.79    3.93
   1 -13  -4    0.33    3.52
   1  13  -4    0.08    2.04
  -1 -13   3    3.43    3.84
   1 -13  -3    9.16    3.76
   1 -13  -3    2.94    3.11
   1  13  -3    3.11    1.88
  -1 -13   2   29.28    7.11
   1 -13  -2    7.20    3.68
   1 -13  -2   32.30    6.71
  -1 -13   1    4.50    3.60
  -1  13   1    2.54    3.27
   1 -13  -1    8.83    3.84
   1 -13  -1    3.43    3.19
  -1 -13   0   32.14    6.71
  -1  13   0    5.15    3.68
   1 -13   0    6.54    3.76
  -1 -13  -1   11.53    3.52
  -1  13  -1    5.64    4.01
   1 -13   1    3.35    3.35
  -1 -13  -2  180.66    9.90
  -1  13  -2  210.91   10.39
   1 -13   2  188.18    9.98
  -1 -13  -3    1.39    4.09
  -1  13  -3    1.39    3.68
   1 -13   3   -5.15    3.52
  -1 -13  -4  160.86    9.24
  -1 -13  -4  170.11    4.74
  -1  13  -4  156.94   10.22
   1 -13   4  163.81    9.90
  -1 -13  -5   45.39    7.93
  -1  13  -5   32.06    5.97
   1 -13   5   34.68    8.26
  -1 -13  -6  359.76   13.25
  -1  13  -6  339.88   13.90
   1 -13   6  325.08   13.17
  -1 -13  -7  209.44   11.86
  -1  13  -7  138.95   11.69
   1 -13   7  113.59   11.12
  -1 -13  -8   91.76   11.86
  -1  13  -8   98.63   11.61
   1 -13   8   58.72   10.71
  -1 -13  -9  155.71   11.78
  -1  13  -9  190.06   14.56
   1 -13   9  172.72   12.02
  -1 -13 -10   -1.72    4.91
  -1  13 -10    9.08    5.97
   1 -13  10    2.37    6.46
  -1 -13 -11    0.82    5.15
  -1  13 -11    9.40    8.10
   1 -13  11   13.66    5.89
  -1 -13 -12   17.01    5.72
  -1  13 -12   28.79    7.44
   1 -13  12   20.85    6.62
  -1 -13 -13    6.71    6.62
  -1  13 -13    4.33    7.52
   1 -13  13    2.04    6.71
  -1  13 -14    3.52    8.75
   1 -13  15   15.54    7.77
   1 -13  16   29.36    8.51
  -1 -14  16    7.52    8.91
  -1 -14  14   19.95    7.85
  -1 -14  13    3.68    7.20
  -1 -14  12   57.66   11.94
  -1 -14  11   24.86    9.32
   1 -14 -11    0.49    4.91
  -1 -14  10   27.64    7.03
   1 -14 -10   20.61    4.99
  -1 -14   9  -14.56    5.15
   1 -14  -9    4.17    4.99
  -1 -14   8    2.54    5.23
   1 -14  -8   -2.54    4.17
  -1 -14   7   40.07    9.49
   1 -14  -7   33.94    7.69
   1 -14  -7   26.91    5.07
  -1 -14   6    3.27    5.15
   1 -14  -6    2.62    4.25
   1 -14  -6    1.64    4.01
  -1 -14   5    6.13    4.50
   1 -14  -5    7.52    4.33
   1 -14  -5   -4.74    4.17
   1  14  -5    3.19    2.70
  -1 -14   4   81.29    9.73
   1 -14  -4   89.14    9.57
   1 -14  -4   85.63    8.51
   1  14  -4  103.04    4.91
  -1 -14   3  -10.47    4.09
   1 -14  -3   10.30    4.09
   1 -14  -3    8.51    3.93
  -1 -14   2  131.83    9.81
   1 -14  -2  109.91    8.91
   1 -14  -2  112.86    8.42
  -1 -14   1   14.31    4.66
   1 -14  -1   32.39    7.36
  -1 -14   0  304.31   12.35
   1 -14   0  283.21   11.37
  -1 -14  -1  104.35    9.49
  -1  14  -1   95.11    9.49
   1 -14   1  104.76    9.24
  -1 -14  -2  128.97    9.90
  -1  14  -2  142.22   10.55
   1 -14   2  123.49    9.73
  -1 -14  -3  110.73    9.73
  -1  14  -3  108.28    9.98
   1 -14   3  100.51    9.65
  -1 -14  -4    1.39    4.17
  -1 -14  -4    3.93    1.88
  -1  14  -4    8.01    5.23
   1 -14   4   -0.98    4.33
  -1 -14  -5   42.36   10.22
  -1 -14  -5   30.83    4.74
  -1  14  -5   53.08   10.06
   1 -14   5   42.85    9.00
  -1 -14  -6    6.30    5.07
  -1  14  -6   13.09    5.72
   1 -14   6   13.25    4.42
  -1 -14  -7   48.25   11.04
  -1  14  -7    7.28    5.72
   1 -14   7   -1.47    4.91
  -1 -14  -8   -3.52    6.05
  -1  14  -8    5.89    6.54
   1 -14   8    4.91    5.56
  -1 -14  -9    8.83    5.72
  -1  14  -9   18.16    7.36
   1 -14   9   10.71    6.13
  -1 -14 -10    3.11    4.91
  -1  14 -10   -5.23    5.64
   1 -14  10   -8.26    5.56
  -1 -14 -11   91.27   11.45
  -1  14 -11  134.53   14.72
   1 -14  11  134.86   11.78
  -1 -14 -12   48.74   11.61
  -1  14 -12   28.79    9.24
   1 -14  12   15.29    6.87
  -1 -14 -13    5.07    8.91
   1 -14  13   -2.78    6.87
   1 -14  14   51.44    8.83
   1 -14  15   71.15   16.52
   1 -14  16    7.61    9.08
  -1 -15  16  -14.72    9.08
  -1 -15  14   -9.08    8.26
  -1 -15  13   10.63    8.01
  -1 -15  12   11.04    7.20
  -1 -15  11    3.60    6.79
   1 -15 -11   -2.86    5.48
  -1 -15  10   -0.08    5.89
   1 -15 -10    3.93    5.64
  -1 -15   9   14.56    5.97
   1 -15  -9    5.48    5.07
   1 -15  -8   10.96    5.07
   1 -15  -8    7.52    5.48
  -1 -15   7   20.36    6.87
   1 -15  -7   27.31    5.48
   1 -15  -7   40.73    9.57
  -1 -15   6   -1.72    5.40
   1 -15  -6   -1.96    4.50
   1 -15  -6    6.71    4.50
  -1 -15   5   40.65    9.81
   1 -15  -5   23.23    5.40
   1 -15  -5   24.70    5.07
  -1 -15   4   26.01    5.89
   1 -15  -4   14.72    4.99
   1 -15  -4   39.83    8.42
   1  15  -4   17.42    2.86
  -1 -15   3   -6.54    4.74
   1 -15  -3   -4.74    4.58
   1 -15  -3    1.72    4.25
  -1 -15   2   21.75    5.56
   1 -15  -2   64.12    8.83
   1 -15  -2   31.49    4.99
  -1 -15   1    0.16    4.42
   1 -15  -1   12.43    4.25
  -1 -15   0  115.64   10.71
   1 -15   0   93.89   10.06
  -1 -15  -1  109.51   10.39
   1 -15   1   72.95    9.57
  -1 -15  -2  150.97   11.04
   1 -15   2  141.32   10.80
  -1 -15  -3   56.18    9.98
   1 -15   3   61.42    9.81
  -1 -15  -4   43.43   10.55
  -1  15  -4   43.92   10.71
   1 -15   4   45.88    9.98
  -1 -15  -5  124.96   11.69
  -1 -15  -5  101.74    5.40
  -1  15  -5  135.59   12.92
   1 -15   5  104.35   11.12
  -1 -15  -6   79.08   11.78
  -1 -15  -6   56.92    6.05
  -1  15  -6  103.37   20.53
  -1 -15  -7   52.67   13.00
  -1  15  -7   18.56    6.05
   1 -15   7   12.84    5.48
  -1 -15  -8   17.66    7.20
  -1  15  -8    5.32    6.22
   1 -15   8   45.96   10.71
  -1 -15  -9    8.75    7.36
  -1  15  -9    5.89    6.71
   1 -15   9   23.72    6.71
  -1 -15 -10   -9.08    6.05
   1 -15  10    2.70    6.30
  -1 -15 -11   13.17    6.30
   1 -15  11    6.13    6.95
  -1 -15 -12   -3.52    6.71
   1 -15  12   56.84   13.09
   1 -15  13    4.25    7.77
   1 -15  14   80.88   16.19
   1 -15  15   32.14    8.91
  -1 -16  15    8.83    9.65
  -1 -16  14   -8.91    9.00
  -1 -16  13    1.55    9.00
  -1 -16  12   -1.39    7.93
  -1 -16  11   12.35    7.11
   1 -16 -11   18.07    7.36
  -1 -16  10    0.41    6.62
   1 -16 -10   -9.90    5.72
  -1 -16   9    7.20    6.79
   1 -16  -9    0.00    5.89
   1 -16  -9   -3.84    6.22
  -1 -16   8   82.93   12.27
   1 -16  -8   43.43   10.30
   1 -16  -8   26.33    6.22
  -1 -16   7   53.98   11.45
   1 -16  -7   43.75    6.46
   1 -16  -7   65.18   10.71
  -1 -16   6   24.21    6.13
   1 -16  -6   55.20   10.06
   1 -16  -6   18.16    5.48
  -1 -16   5   -5.56    6.13
   1 -16  -5   -1.72    5.32
   1 -16  -5   -5.97    4.58
   1 -16  -4    8.75    5.89
   1 -16  -4   45.06    9.40
  -1 -16   3   -4.25    5.40
   1 -16  -3   10.47    4.58
  -1 -16   2    4.42    5.32
   1 -16  -2    4.25    5.23
  -1 -16   1   21.51    5.48
   1 -16  -1    9.57    5.40
  -1 -16   0   19.95    5.81
   1 -16   0   13.74    5.72
  -1 -16  -1   34.76    6.30
   1 -16   1   30.34    6.38
  -1 -16  -2   80.72   10.96
   1 -16   2   43.75   10.22
  -1 -16  -3   68.21   11.69
   1 -16   3   58.23   11.86
  -1 -16  -4   28.87    7.03
   1 -16   4   28.87    7.03
  -1 -16  -5   82.35   13.41
   1 -16   5   62.48   10.80
  -1 -16  -6    8.18    6.05
   1 -16   6    2.04    5.32
  -1 -16  -7   93.89   15.29
   1 -16   7    9.81    5.97
  -1 -16  -8   93.89   15.95
   1 -16   8   14.07    6.62
  -1 -16  -9   12.02    8.01
   1 -16   9    3.76    6.54
  -1 -16 -10   27.31    7.36
   1 -16  10   14.88    6.71
  -1 -16 -11   -8.34    6.79
   1 -16  11    0.98    7.36
  -1 -16 -12   14.39    8.51
   1 -16  12   21.51    8.01
   1 -16  13  121.12   15.70
  -1 -17  14   -2.70    9.65
  -1 -17  12   12.92    8.26
  -1 -17  11    1.80    7.85
  -1 -17  10   -8.10    7.28
   1 -17 -10    0.41    6.54
   1 -17 -10   10.30    7.77
  -1 -17   9    7.03    7.52
   1 -17  -9   -5.56    6.46
   1 -17  -9  -16.36    6.38
  -1 -17   8   36.80    7.77
   1 -17  -8   84.15   13.33
   1 -17  -8   96.17   11.86
  -1 -17   7    4.58    6.71
   1 -17  -7   -8.51    6.13
   1 -17  -7   -7.28    5.81
   1 -17  -6   -1.06    5.89
   1 -17  -6    5.97    5.32
  -1 -17   5   -3.93    5.89
   1 -17  -5  -14.15    5.64
   1 -17  -5    2.86    5.07
  -1 -17   4    3.52    5.97
   1 -17  -4   15.05    6.13
   1 -17  -4    2.70    5.15
  -1 -17   3    4.42    5.89
   1 -17  -3    7.36    6.13
   1 -17  -3    3.35    5.07
  -1 -17   2   -2.86    5.07
   1 -17  -2   -4.83    5.89
  -1 -17   1   18.89    5.89
   1 -17  -1   10.80    5.72
  -1 -17   0   16.36    6.95
   1 -17   0   -3.43   11.29
   1 -17   1   41.14    7.77
   1 -17   2   15.87    5.64
  -1 -17  -3   72.21   14.72
   1 -17   3   69.76   11.45
  -1 -17  -4   61.74   13.74
   1 -17   4   65.10   11.45
  -1 -17  -5    8.42    7.69
   1 -17   5    4.25    6.13
  -1 -17  -6   23.96    8.18
   1 -17   6    2.37    6.13
  -1 -17  -7   87.42   15.29
   1 -17   7  -10.88    6.38
  -1 -17  -8  117.85   18.73
   1 -17   8   91.10   13.25
  -1 -17  -9   -2.13    9.81
   1 -17   9   17.17    6.62
  -1 -17 -10   18.32    9.73
   1 -17  10    9.08    7.20
  -1 -17 -11   40.48    9.16
   1 -17  11   50.38    9.40
   1 -17  12   28.71    9.08
   1 -17  13   10.63    9.00
  -1 -18  12  -21.34    9.08
   1 -18 -12    9.16    9.73
  -1 -18  11   15.62    9.08
   1 -18 -11   -3.60    9.57
  -1 -18  10   38.76    9.98
   1 -18 -10  107.05   16.85
   1 -18 -10   48.17    9.65
  -1 -18   9  -13.82    7.52
   1 -18  -9    3.27    7.61
   1 -18  -9   63.22   15.21
  -1 -18   8    6.13    7.44
   1 -18  -8   19.38    7.69
   1 -18  -8  -13.66    6.95
  -1 -18   7   12.92    8.01
   1 -18  -7    9.32    6.95
   1 -18  -7   26.82    6.71
  -1 -18   6   25.11    7.61
   1 -18  -6   -0.82    7.11
   1 -18  -6   10.06    6.22
  -1 -18   5   21.02    7.11
   1 -18  -5   22.65    7.36
   1 -18  -5   11.86    6.46
  -1 -18   4   26.25    7.52
   1 -18  -4   15.46   11.12
   1 -18  -4   16.19    5.97
  -1 -18   3   18.65    7.44
   1 -18  -3   43.59   13.41
  -1 -18   2   53.16   12.10
   1 -18  -2   97.73   13.25
  -1 -18   1  196.11   15.21
   1 -18  -1   77.12   13.09
  -1 -18   0   31.89    7.28
   1 -18   0   33.29    7.61
  -1 -18  -1  163.48   13.98
   1 -18   1   96.58   13.58
  -1 -18  -2    9.00    6.87
   1 -18   2   13.66    6.95
  -1 -18  -3  -11.86    7.03
   1 -18   3    5.97    6.46
  -1 -18  -4   37.78    7.61
   1 -18   4   20.85    6.62
  -1 -18  -5   11.04    7.52
   1 -18   5   13.82    6.79
  -1 -18  -6   17.75    7.69
   1 -18   6   -9.57    6.46
  -1 -18  -7  130.60   16.11
   1 -18   7   57.98   13.17
  -1 -18  -8   22.16    9.81
   1 -18   8    4.01    7.44
  -1 -18  -9   26.74   10.80
   1 -18   9   26.50    8.01
  -1 -18 -10   15.54    9.90
   1 -18  10    7.69    8.42
  -1 -18 -11   -4.17   10.71
   1 -18  11   -1.80    9.00
   1 -18  12   19.71   10.30
  -1 -19  11   -5.15   10.06
  -1 -19  10   22.24    9.49
  -1 -19   9   42.36    9.57
   1 -19  -9  104.68   17.66
   1 -19  -9   30.18   16.93
  -1 -19   8   -1.55    8.26
   1 -19  -8    5.64    9.00
  -1 -19   7   85.46   17.26
   1 -19  -7  128.72   18.73
   1 -19  -7   78.67   15.70
  -1 -19   6    4.42    7.03
   1 -19  -6   -2.21    6.95
   1 -19  -6   11.94    7.77
  -1 -19   5    1.55    7.20
   1 -19  -5   -1.72    7.03
   1 -19  -5    8.59    6.54
  -1 -19   4  -15.37    7.03
   1 -19  -4   -5.48    6.87
   1 -19  -4    5.56    6.46
  -1 -19   3   -5.89    6.62
   1 -19  -3    0.49    7.03
  -1 -19   2   17.42    7.03
   1 -19  -2   -5.07    6.54
  -1 -19   1   61.09   14.80
   1 -19  -1   55.53   13.41
  -1 -19   0   13.82    7.52
   1 -19   0    0.25    6.95
  -1 -19  -1    7.03    7.93
   1 -19   1    1.47    7.36
  -1 -19  -2   70.41   14.23
   1 -19   2   52.83    9.73
  -1 -19  -3   12.19    8.83
   1 -19   3   19.95    8.10
  -1 -19  -4   -7.11    7.77
  -1 -19  -5    3.19    8.75
   1 -19   5   19.30    7.93
  -1 -19  -6   14.31    8.75
   1 -19   6   20.04    8.34
  -1 -19  -7  149.82   19.22
   1 -19   7   65.02   15.21
  -1 -19  -8   21.02   10.71
   1 -19   8   16.19    8.42
  -1 -19  -9  113.19   23.06
   1 -19   9  126.84   18.73
  -1 -19 -10  116.62   24.29
   1 -19  10  119.24   17.99
   1 -19  11  139.19   20.28
  -1 -20  10    9.73    9.98
  -1 -20   9   14.56    9.40
   1 -20  -9   17.91    9.40
  -1 -20   8   55.12    9.73
   1 -20  -8   54.96   10.39
  -1 -20   7   17.66    9.08
   1 -20  -7   25.52    9.73
  -1 -20   6   66.49   15.62
   1 -20  -6   31.40    9.24
  -1 -20   5  -22.82    8.34
   1 -20  -5   -8.10    7.52
  -1 -20   4   21.67    7.93
   1 -20  -4   40.32    9.40
  -1 -20   3   67.55   14.97
   1 -20  -3    2.13    7.85
  -1 -20   2   80.80   16.11
   1 -20  -2   71.97   16.68
  -1 -20   1   -9.08    8.01
   1 -20  -1    3.76    7.77
  -1 -20   0   94.46   15.87
   1 -20   0   85.87   14.23
  -1 -20  -1   17.17    9.65
   1 -20   1   -0.90    7.36
  -1 -20  -2   39.99    9.90
   1 -20   2   33.04    8.75
  -1 -20  -3   16.93    9.40
   1 -20   3    0.65    7.85
  -1 -20  -4   24.45    9.24
   1 -20   4   -7.85    8.59
  -1 -20  -5   -7.36    9.49
   1 -20   5  -13.33    8.59
  -1 -20  -6   22.74    9.00
   1 -20   6   18.16    9.40
  -1 -20  -7  104.93   20.77
   1 -20   7   -5.40    8.91
  -1 -20  -8   24.78   12.02
   1 -20   8   -1.14   10.22
  -1 -20  -9   23.80   14.15
   1 -20   9  -17.17   10.30
  -1 -21   8   11.86    9.81
   1 -21  -8  -13.33   10.06
  -1 -21   7    7.03    9.98
   1 -21  -7    8.59    9.98
  -1 -21   6   15.54    9.24
   1 -21  -6   35.66   10.30
  -1 -21   5   -6.62    8.75
   1 -21  -5   20.77    9.00
  -1 -21   4  153.75   18.24
   1 -21  -4  -18.07    8.42
  -1 -21   3   32.96   10.22
   1 -21  -3    4.50    9.16
  -1 -21   2    0.25    9.40
   1 -21  -2   17.34    8.59
  -1 -21   1   75.16   18.24
   1 -21  -1   25.52    9.40
  -1 -21   0   18.89    8.83
   1 -21   0    4.17    7.77
  -1 -21  -1   13.90   10.06
   1 -21   1   12.51    8.67
  -1 -21  -2   60.60   11.94
   1 -21   2   37.46    9.90
  -1 -21  -3   24.04    9.90
   1 -21   3   16.77    9.00
  -1 -21  -4  106.56   19.14
   1 -21   4   25.43    9.08
  -1 -21  -5   99.53   21.51
   1 -21   5   26.33    9.65
  -1 -21  -6   14.80    9.90
   1 -21   6   17.99   10.71
  -1 -21  -7  144.67   24.45
   1 -21   7   43.75   11.20
  -1 -22   4  -18.16   10.63
   1 -22  -4    8.10   10.06
  -1 -22   3   -6.71   10.47
   1 -22  -3   37.29    9.81
  -1 -22   2   10.30   10.30
   1 -22  -2    8.01   10.14
  -1 -22   1   32.88   11.61
   1 -22  -1    8.42    9.65
  -1 -22   0    9.40   11.78
   1 -22   0  -26.74    9.32
  -1 -22  -1    1.96   10.88
   1 -22   1   -0.74    9.65
  -1 -22  -2   -5.23   10.96
   1 -22   2   22.41   10.06
  -1 -22  -3   18.73   11.12
   1 -22   3   94.05   19.55
  -1 -22  -4   98.55   23.80
   1 -22   4   29.44   10.55
  -2   0  13   -3.60    2.78
  -2   0  12   39.26    3.68
  -2   0  12   26.50    3.60
   2   0 -12   46.12    4.74
  -2   0  11    6.62    2.04
   2   0 -11    2.78    2.45
  -2   0  10  199.22    5.56
   2   0 -10  200.69    6.22
  -2   0   9    1.31    1.80
   2   0  -9    4.58    2.13
  -2   0   8  771.69   10.22
   2   0  -8  784.28   10.39
  -2   0   7    0.41    1.72
   2   0  -7   -2.70    2.21
  -2   0   6   11.20    1.96
   2   0  -6   15.95    2.54
  -2   0   5   -1.06    1.55
   2   0  -5    3.19    2.04
  -2   0   4  387.73    7.85
   2   0  -4  381.26    8.26
  -2   0   3   -2.37    1.72
   2   0  -3   -0.57    1.96
  -2   0   2  235.61    6.54
   2   0  -2  228.25    6.79
   2   0  -2  222.12    6.22
  -2   0   1    1.72    3.35
   2   0  -1    0.82    1.96
   2   0  -1    1.14    1.39
  -2   0   0 2527.78   23.80
  -2   0   0 2846.97   20.94
   2   0   0 2835.61   22.00
   2   0   0 2878.30   21.10
  -2   0  -1   -1.55    1.80
  -2   0  -1    0.82    1.80
   2   0   1    1.06    1.64
  -2   0  -2  409.15    9.32
  -2   0  -2  407.76    8.75
   2   0   2  444.73    9.73
  -2   0  -3    3.11    2.21
  -2   0  -3    2.37    2.21
   2   0   3    4.42    2.29
  -2   0  -4    4.66    2.37
   2   0   4    4.83    2.54
  -2   0  -5   -3.93    2.37
   2   0   5    1.14    2.94
  -2   0  -6   90.86    6.54
   2   0   6   86.12    6.54
  -2   0  -7   -4.25    2.37
   2   0   7   -6.95    3.03
  -2   0  -8  157.10    7.69
  -2   0  -9    5.15    3.19
  -2   0 -10  168.14    9.16
  -2   0 -11   -0.08    3.76
  -2   0 -12  889.62   17.58
  -2   0 -13    7.52    4.66
  -2   0 -14   41.22    6.46
  -2   0 -15   11.29    5.89
  -2   0 -16   77.45   13.49
  -2   0 -17    1.80    7.36
  -2  -1  14   24.45    4.09
  -2  -1  13  252.62    6.30
  -2  -1  13  235.61    6.05
   2   1 -13  255.89    7.11
  -2  -1  12   18.56    2.54
  -2  -1  12   24.94    4.33
   2   1 -12   35.41    5.40
  -2  -1  11    2.37    2.29
  -2   1  11   21.18    3.84
   2  -1 -11   18.16    4.17
   2   1 -11    7.44    2.70
  -2  -1  10   23.31    4.09
  -2   1  10   15.54    3.68
   2  -1 -10   35.57    4.33
   2   1 -10   19.79    4.91
  -2  -1   9  142.14    5.40
  -2   1   9  145.16    4.99
   2  -1  -9  153.34    5.40
   2   1  -9  155.63    6.13
  -2  -1   8  544.17    9.16
  -2   1   8  544.58    8.26
   2  -1  -8  546.22    8.59
   2   1  -8  547.69    9.57
  -2  -1   7    3.19    1.88
  -2   1   7   -0.65    1.72
   2  -1  -7    0.16    2.04
   2   1  -7    0.74    2.29
  -2  -1   6    9.49    2.04
  -2   1   6   15.29    3.27
   2  -1  -6   27.15    4.09
   2   1  -6    6.46    2.45
  -2  -1   5   -4.83    1.64
  -2   1   5    1.39    1.80
   2  -1  -5   19.55    4.17
   2   1  -5   -0.33    2.04
  -2  -1   4    9.16    1.96
  -2   1   4    8.67    1.88
   2  -1  -4   11.37    2.54
   2   1  -4    9.16    2.45
  -2  -1   3  276.18    6.95
  -2   1   3  304.80    7.11
   2  -1  -3  299.16    7.36
   2   1  -3  287.38    7.36
  -2  -1   2   24.86    3.76
  -2   1   2   17.42    3.35
   2  -1  -2   13.25    2.62
   2  -1  -2   13.09    2.62
   2   1  -2   26.66    4.25
   2   1  -2   20.53    3.19
   2  -1  -1   52.50    4.25
   2   1  -1   53.73    4.42
   2   1  -1   52.34    3.60
  -2  -1   0   20.28    3.19
  -2  -1   0   23.47    3.76
  -2   1   0   23.23    3.93
  -2   1   0   32.47    4.09
   2  -1   0   29.69    4.25
   2   1   0   29.44    3.84
   2   1   0   23.47    3.19
  -2  -1  -1  381.76    8.91
  -2  -1  -1  391.08    8.01
  -2   1  -1  385.44    8.91
  -2   1  -1  391.57    8.34
   2  -1   1  390.34    9.00
   2  -1   1  386.17   10.55
   2   1   1  375.62    8.91
  -2  -1  -2  137.07    6.13
  -2  -1  -2  116.21    5.15
  -2   1  -2  150.07    6.30
  -2   1  -2  120.38    5.72
   2  -1   2  133.71    5.97
   2   1   2  144.67    6.13
  -2  -1  -3  641.49   11.69
  -2  -1  -3  659.73   10.80
  -2   1  -3  674.78   11.94
  -2   1  -3  661.12   11.53
   2  -1   3  645.09   11.94
   2   1   3  675.60   12.02
  -2  -1  -4   66.24    5.15
  -2   1  -4   67.96    5.32
  -2   1  -4   68.53    4.99
   2  -1   4   92.49    6.05
   2   1   4   77.86    5.64
  -2  -1  -5  396.64    9.90
  -2   1  -5  395.99    9.90
   2  -1   5  412.75   10.39
   2   1   5  393.94   10.22
  -2  -1  -6  356.73    9.81
  -2   1  -6  353.79    9.73
   2  -1   6  341.68    9.73
   2   1   6  328.76    9.73
  -2  -1  -7  108.28    6.79
  -2   1  -7  104.43    6.62
   2  -1   7  123.74    8.83
   2   1   7  108.52    6.87
  -2  -1  -8  175.09    8.10
  -2   1  -8  186.30    8.75
   2   1   8  184.34   10.39
  -2  -1  -9  219.17    8.83
  -2   1  -9  203.72    8.91
  -2  -1 -10  144.18    8.75
  -2   1 -10  190.39    9.49
  -2  -1 -11   33.69    7.52
  -2   1 -11   16.68    4.83
  -2  -1 -12   13.90    4.50
  -2   1 -12    8.26    4.66
  -2  -1 -13  140.34   10.06
  -2   1 -13  100.51    9.73
  -2  -1 -14   81.86   10.96
  -2   1 -14  132.24   11.94
  -2  -1 -15   -7.36    5.32
  -2   1 -15   54.38   12.35
  -2  -1 -16   15.54    6.54
  -2   1 -16    8.01    6.62
  -2  -1 -17   12.27    8.67
  -2   1 -17    9.73    7.69
  -2  -2  15    1.80    2.86
  -2  -2  14    8.67    2.78
  -2  -2  13   -6.05    2.37
  -2  -2  13   -0.65    2.70
   2   2 -13    4.01    3.43
  -2  -2  12   36.88    4.91
  -2  -2  12   39.26    4.91
   2   2 -12   46.62    6.30
  -2  -2  11   -0.16    2.37
   2   2 -11    1.55    2.94
  -2  -2  10   61.58    4.74
  -2   2  10   85.95    3.84
   2  -2 -10   77.04    4.42
   2   2 -10   58.56    5.81
  -2  -2   9  192.10    6.22
  -2   2   9  198.65    5.15
   2  -2  -9  212.55    5.64
   2   2  -9  210.67    6.95
  -2  -2   8   99.36    4.91
  -2   2   8  103.62    4.58
   2  -2  -8   94.13    4.66
   2   2  -8  102.96    6.13
  -2  -2   7  373.82    7.93
  -2   2   7  378.57    7.28
   2  -2  -7  389.28    7.52
   2   2  -7  376.93    8.59
  -2  -2   6  180.00    6.05
  -2   2   6  179.02    5.64
   2  -2  -6  172.07    5.97
   2   2  -6  174.11    6.54
  -2  -2   5  199.06    7.44
  -2   2   5  221.22    6.30
   2  -2  -5  225.55    6.54
   2   2  -5  219.09    6.79
  -2   2   4   16.27    3.43
   2  -2  -4   -4.25    2.04
   2   2  -4    7.20    2.29
  -2  -2   3  500.58   14.97
  -2   2   3  575.33    9.73
   2  -2  -3  558.24    9.65
   2   2  -3  554.80   10.06
  -2  -2   2    5.97    2.45
  -2   2   2    1.80    1.72
   2  -2  -2    5.81    2.29
   2  -2  -2    2.13    1.80
   2   2  -2    5.40    2.21
   2   2  -2    5.23    1.55
  -2  -2   1   29.60    3.68
   2  -2  -1   33.12    4.25
   2  -2  -1   19.87    3.35
   2   2  -1   21.67    4.01
   2   2  -1   38.85    3.27
  -2  -2   0  224.33    5.97
  -2   2   0  234.71    7.11
  -2   2   0  230.62    6.87
   2  -2   0  239.70    7.28
   2  -2   0  229.07    7.03
   2   2   0  233.24    7.36
   2   2   0  237.90    5.97
  -2  -2  -1  464.27    9.81
  -2  -2  -1  498.87    8.59
  -2   2  -1  478.67    9.90
  -2   2  -1  471.71    9.57
   2  -2   1  467.46    9.65
   2  -2   1  495.02    9.90
   2   2   1  502.55   10.22
  -2  -2  -2   15.21    3.76
  -2  -2  -2   10.71    2.29
  -2   2  -2    3.93    2.21
  -2   2  -2    5.56    2.37
   2  -2   2    3.19    2.62
   2   2   2   18.97    4.25
  -2  -2  -3  184.34    7.03
  -2  -2  -3  191.61    6.38
  -2   2  -3  194.07    6.95
  -2   2  -3  193.17    7.20
   2  -2   3  215.90    7.69
   2   2   3  183.60    7.20
  -2  -2  -4  656.54   12.10
  -2   2  -4  645.75   12.10
  -2   2  -4  630.94   12.10
   2  -2   4  654.91   12.10
   2   2   4  644.76   12.02
  -2  -2  -5  240.93    8.26
  -2   2  -5  254.50    8.26
   2  -2   5  236.43    8.83
   2   2   5  225.47    8.10
  -2  -2  -6   14.31    3.11
  -2   2  -6   27.97    5.48
   2  -2   6   35.17    5.89
   2   2   6    9.57    3.35
  -2  -2  -7    5.97    2.78
  -2   2  -7    4.66    3.11
   2   2   7    2.29    3.27
  -2  -2  -8    4.25    3.03
  -2   2  -8    1.80    3.11
   2   2   8   13.98    4.42
  -2  -2  -9    8.34    3.68
  -2   2  -9   13.82    3.68
  -2  -2 -10   49.89    7.44
  -2   2 -10   84.32    8.91
  -2  -2 -11  123.24    8.75
  -2   2 -11  118.58    9.81
  -2  -2 -12   74.67    8.67
  -2   2 -12   48.01    9.08
  -2  -2 -13   72.21    9.49
  -2   2 -13   83.50   11.20
  -2  -2 -14  180.16   11.45
  -2   2 -14  166.92   12.51
  -2  -2 -15   15.54    6.38
  -2   2 -15   43.34    7.20
  -2  -2 -16  -11.37    6.54
  -2   2 -16    4.33    6.38
  -2   2 -17   26.33    8.67
  -2  -3  15    5.32    2.94
  -2  -3  14   79.82    7.61
  -2  -3  13    0.98    3.11
   2   3 -13   -1.55    3.84
  -2  -3  12   25.52    5.23
   2   3 -12   17.17    3.84
  -2  -3  11    9.65    3.27
   2   3 -11    9.40    3.52
  -2  -3  10   -4.42    2.45
  -2   3  10    1.80    1.55
   2  -3 -10   -0.57    1.88
   2   3 -10   -0.98    3.03
  -2  -3   9   27.56    4.50
  -2   3   9   17.26    3.27
   2  -3  -9   26.82    3.68
   2   3  -9   32.96    5.64
  -2  -3   8  315.51    8.51
  -2   3   8  331.62    6.46
   2  -3  -8  362.37    7.03
   2   3  -8  349.37    9.00
  -2  -3   7   56.76    4.74
  -2   3   7   66.24    3.93
   2  -3  -7   71.31    4.74
   2   3  -7   76.14    6.05
  -2  -3   6   96.50    5.32
  -2   3   6   99.20    4.58
   2  -3  -6  104.35    5.23
   2   3  -6   92.66    5.81
  -2  -3   5  430.33    9.16
  -2   3   5  452.91    8.26
   2  -3  -5  459.04    8.83
   2   3  -5  456.83    9.81
  -2  -3   4    9.73    2.21
  -2   3   4    5.81    1.72
   2  -3  -4    6.13    2.29
   2   3  -4    9.81    2.70
  -2  -3   3 1006.16   13.66
  -2   3   3 1026.68   12.76
   2  -3  -3 1032.24   13.17
   2  -3  -3  971.15   14.23
   2   3  -3 1032.74   13.98
  -2  -3   2    0.74    1.96
   2  -3  -2    4.17    2.21
   2  -3  -2    2.04    2.04
   2   3  -2   -5.15    2.04
   2   3  -2    2.21    1.47
  -2  -3   1  751.08   12.10
  -2   3   1  728.43   12.02
   2  -3  -1  792.87   12.27
   2  -3  -1  728.34   12.19
   2   3  -1  789.93   12.19
   2   3  -1  766.70    9.81
  -2  -3   0   50.87    4.58
  -2   3   0   64.03    4.74
  -2   3   0   62.48    5.07
   2  -3   0   56.59    4.99
   2  -3   0   60.44    4.42
   2   3   0   54.22    4.99
   2   3   0   59.78    3.52
  -2  -3  -1   20.77    4.01
  -2  -3  -1   20.04    3.60
  -2   3  -1   19.63    3.84
  -2   3  -1   19.14    4.42
   2  -3   1    1.47    2.62
   2  -3   1   17.42    4.09
   2   3   1   29.03    4.58
  -2  -3  -2    7.93    2.13
  -2  -3  -2    8.42    2.04
  -2   3  -2   17.42    3.52
  -2   3  -2   15.87    3.93
   2  -3   2    3.03    2.45
   2   3   2   12.51    2.86
  -2  -3  -3   17.50    4.09
  -2  -3  -3   30.59    4.09
  -2   3  -3   37.78    4.83
  -2   3  -3   23.80    4.25
   2  -3   3   10.47    3.11
   2   3   3   35.74    5.07
  -2  -3  -4  239.05    7.85
  -2   3  -4  216.48    7.77
  -2   3  -4  217.54    8.10
   2  -3   4  200.20    8.18
   2   3   4  220.40    8.34
  -2  -3  -5   14.23    3.19
  -2   3  -5   31.49    4.91
   2  -3   5   18.32    3.76
   2   3   5   35.25    5.40
  -2  -3  -6  305.21    9.40
  -2   3  -6  307.42    9.73
   2   3   6  337.92    9.90
  -2  -3  -7   77.12    6.71
  -2   3  -7   74.50    6.62
   2   3   7   76.96    6.62
  -2  -3  -8   69.51    6.79
  -2   3  -8   50.62    6.62
  -2  -3  -9    1.47    3.27
  -2   3  -9    9.00    3.68
  -2  -3 -10   20.85    4.66
  -2   3 -10   14.64    4.33
  -2  -3 -11   84.89    8.59
  -2   3 -11  126.52    9.90
  -2  -3 -12   17.99    4.58
  -2   3 -12   17.50    5.32
  -2  -3 -13  133.55   10.14
  -2   3 -13  168.14   12.35
  -2  -3 -14   15.78    6.05
  -2   3 -14   28.62    6.54
  -2  -3 -15   81.45   11.45
  -2   3 -15   66.65   12.43
  -2  -3 -16   21.02    7.20
  -2   3 -16   14.23    7.61
  -2   3 -17    5.72    8.10
  -2  -4  15   19.95    3.93
  -2  -4  14    7.44    3.52
   2   4 -14   16.36    6.62
  -2  -4  13   17.17    3.52
  -2  -4  13   11.20    3.60
   2   4 -13   13.00    4.50
  -2  -4  12   17.91    3.60
  -2  -4  12   34.51    6.22
   2   4 -12   46.21    7.77
  -2  -4  11   30.01    5.81
   2   4 -11    7.20    3.84
  -2  -4  10   51.69    5.97
  -2   4  10   40.89    3.52
   2  -4 -10   35.66    3.76
   2   4 -10   54.55    7.03
  -2  -4   9   78.35    6.13
  -2   4   9   67.88    3.93
   2  -4  -9   84.89    4.66
   2   4  -9   56.67    6.46
  -2  -4   8   49.97    5.64
  -2   4   8   57.74    3.84
   2  -4  -8   51.77    4.58
   2   4  -8   64.61    6.38
  -2  -4   7  975.73   14.07
  -2   4   7 1008.45   11.45
   2  -4  -7 1009.51   11.61
   2   4  -7 1035.92   14.97
  -2  -4   6  119.65    6.05
  -2   4   6  125.37    5.07
   2  -4  -6  147.12    5.81
   2   4  -6  145.49    6.79
  -2  -4   5  360.08    9.00
  -2   4   5  365.07    7.52
   2  -4  -5  363.52    8.26
   2   4  -5  374.07    9.57
  -2   4   4    3.52    1.72
   2  -4  -4    1.39    2.29
   2   4  -4   -1.55    2.54
  -2  -4   3  148.60    6.30
   2  -4  -3  142.38    6.22
   2   4  -3  162.25    7.03
  -2  -4   2   48.41    4.58
  -2   4   2   59.29    4.42
   2  -4  -2   53.49    5.32
   2  -4  -2   64.20    4.99
   2   4  -2   54.47    5.15
   2   4  -2   56.67    3.52
  -2  -4   1   26.91    4.01
  -2   4   1   25.11    4.01
   2  -4  -1   34.18    4.74
   2  -4  -1   26.42    4.09
   2   4  -1   15.62    2.86
   2   4  -1   24.70    2.86
  -2  -4   0   36.39    4.33
  -2   4   0   38.03    4.50
  -2   4   0   34.35    4.33
   2  -4   0   43.67    4.99
   2  -4   0   43.18    4.25
   2   4   0   25.68    4.58
   2   4   0   49.23    3.19
  -2  -4  -1  141.48    5.97
  -2  -4  -1  147.04    4.91
  -2   4  -1  136.82    6.22
  -2   4  -1  148.11    6.22
   2  -4   1  141.81    6.79
   2  -4   1  143.85    6.62
   2   4   1  133.55    6.46
  -2  -4  -2   74.50    5.23
  -2  -4  -2   76.14    4.33
  -2   4  -2   84.73    5.64
  -2   4  -2   76.79    5.81
   2  -4   2   93.56    6.05
   2   4   2   84.56    5.81
  -2  -4  -3   22.74    4.33
  -2  -4  -3   16.93    3.76
  -2   4  -3    3.93    2.45
  -2   4  -3    2.62    2.86
   2  -4   3    8.91    3.11
   2   4   3    6.62    2.78
  -2  -4  -4  831.96   13.90
  -2   4  -4  838.18   14.39
  -2   4  -4  789.84   14.64
   2  -4   4  809.72   14.23
   2   4   4  842.27   13.98
  -2  -4  -5  537.06   11.69
  -2   4  -5  536.57   12.10
   2   4   5  555.95   11.78
  -2  -4  -6   48.91    5.64
  -2   4  -6   25.68    5.64
   2   4   6   25.03    5.64
  -2  -4  -7  259.00    9.00
  -2   4  -7  254.91    9.57
   2   4   7  264.32   10.88
  -2  -4  -8    0.98    3.27
  -2   4  -8   -2.86    2.86
  -2  -4  -9  313.06   10.63
  -2   4  -9  286.73   10.63
  -2  -4 -10   40.97    8.01
  -2   4 -10   48.66    8.01
  -2  -4 -11  439.66   12.84
  -2   4 -11  450.37   14.64
  -2  -4 -12  282.72   11.37
  -2   4 -12  288.52   13.66
  -2  -4 -13   69.35    9.08
  -2   4 -13   50.46    6.79
  -2  -4 -14  110.24   10.39
  -2   4 -14  134.29   12.51
  -2  -4 -15   43.67    6.87
  -2   4 -15   58.72   13.82
  -2  -4 -16   65.43   13.98
  -2   4 -16   16.60    8.18
  -2   4 -17   10.80    8.83
  -2   4 -18   -8.67   12.02
  -2  -5  16  -13.66    6.54
  -2  -5  15  108.36    8.75
  -2  -5  14   -2.70    3.60
  -2  -5  13   54.96    7.20
  -2  -5  13   35.74    7.61
   2   5 -13   30.91    5.48
  -2  -5  12    7.52    3.52
  -2  -5  12    7.69    3.76
   2   5 -12    8.67    4.58
  -2  -5  11   29.28    6.54
   2   5 -11    1.23    4.09
  -2  -5  10   29.52    5.72
  -2   5  10   17.09    2.04
   2  -5 -10   36.64    4.17
   2   5 -10   10.88    4.17
  -2  -5   9  266.69    8.59
  -2   5   9  244.61    5.89
   2  -5  -9  237.25    6.62
   2   5  -9  257.86    9.49
  -2  -5   8   34.76    5.72
  -2   5   8   16.77    3.76
   2  -5  -8   22.24    4.58
   2   5  -8   11.53    3.52
  -2  -5   7  986.45   14.97
  -2   5   7  985.96   11.69
   2  -5  -7  998.63   12.10
   2   5  -7  970.83   15.29
  -2  -5   6   40.73    5.64
  -2   5   6   35.74    4.01
   2  -5  -6   47.84    4.91
   2   5  -6   34.59    6.62
  -2  -5   5  176.89    7.28
  -2   5   5  188.59    5.89
   2  -5  -5  152.85    6.54
   2   5  -5  186.46    8.34
  -2  -5   4  105.33    6.30
   2  -5  -4   92.49    5.81
   2   5  -4  108.93    6.71
  -2  -5   3   41.46    5.23
  -2   5   3   33.69    4.25
   2  -5  -3   43.67    5.15
   2  -5  -3   35.41    4.99
   2   5  -3   39.75    5.56
  -2  -5   2    7.11    2.37
  -2   5   2   10.47    2.45
   2  -5  -2    5.32    2.62
   2  -5  -2    5.97    2.62
   2   5  -2   11.45    2.62
   2   5  -2   20.94    2.86
  -2  -5   1  234.39    7.69
  -2   5   1  241.34    7.69
   2  -5  -1  244.77    8.01
   2  -5  -1  253.60    8.18
   2   5  -1  244.44    8.34
   2   5  -1  241.91    5.15
  -2  -5   0   42.12    4.25
  -2   5   0   36.39    4.74
  -2   5   0   40.73    4.99
   2  -5   0   49.72    5.32
   2  -5   0   50.38    5.32
   2   5   0   39.26    5.23
  -2  -5  -1  419.21   10.14
  -2  -5  -1  423.14    7.03
  -2   5  -1  406.37    9.98
  -2   5  -1  405.96   10.06
   2  -5   1  423.79   10.30
   2  -5   1  422.81   10.30
   2   5   1  399.58   10.14
  -2  -5  -2  822.48   13.82
  -2  -5  -2  825.50    9.90
  -2   5  -2  812.74   13.90
  -2   5  -2  783.47   13.90
   2  -5   2  783.55   13.82
   2   5   2  762.04   13.33
  -2  -5  -3  130.77    6.62
  -2  -5  -3  137.64    5.23
  -2   5  -3  130.44    6.87
  -2   5  -3  121.45    7.44
   2  -5   3  121.12    7.44
   2   5   3   96.34    6.62
  -2  -5  -4   41.14    5.56
  -2   5  -4   45.39    5.40
   2   5   4   41.71    6.05
  -2  -5  -5  655.64   13.00
  -2   5  -5  610.58   13.17
   2   5   5  629.72   13.09
  -2  -5  -6   34.43    5.72
  -2   5  -6   45.06    6.05
  -2  -5  -7  143.53    7.85
  -2   5  -7  127.17    7.93
  -2  -5  -8    4.42    3.68
  -2   5  -8   39.75    7.36
  -2  -5  -9   11.29    4.01
  -2   5  -9    9.16    4.17
  -2  -5 -10    9.65    4.09
  -2   5 -10   19.46    4.66
  -2  -5 -11    1.72    4.42
  -2   5 -11    3.43    5.15
  -2  -5 -12    4.58    4.25
  -2   5 -12   11.61    5.72
  -2  -5 -13  115.23   10.30
  -2   5 -13  134.86   13.25
  -2  -5 -14   57.41    9.90
  -2   5 -14   83.99   13.00
  -2  -5 -15   49.48   11.04
  -2   5 -15    0.49    7.28
  -2  -5 -16  102.80   14.72
  -2   5 -16  121.12   18.16
  -2   5 -17   18.56    9.16
  -2   5 -18  119.97   21.92
   2  -5  18   70.17   13.49
  -2  -6  16   -1.96    4.74
  -2  -6  15   55.86    9.00
  -2  -6  14   91.43    7.44
  -2  -6  13   44.41    7.20
  -2  -6  12   37.46    6.22
  -2  -6  11    8.75    3.27
  -2  -6  10   41.71    5.72
  -2   6  10    9.16    2.04
   2  -6 -10    9.24    2.29
   2  -6 -10   10.63    2.86
  -2  -6   9  205.52    8.10
  -2   6   9  172.07    5.56
   2  -6  -9  190.88    6.30
  -2  -6   8   49.23    5.64
  -2   6   8   22.98    3.84
   2  -6  -8   23.14    5.07
   2   6  -8   47.51    8.59
  -2  -6   7  101.74    6.54
  -2   6   7   81.37    4.66
   2  -6  -7   67.71    5.40
   2   6  -7   93.48    7.61
  -2  -6   6 1252.15   17.17
  -2   6   6 1285.60   14.48
   2  -6  -6 1237.11   14.39
   2   6  -6 1269.90   17.50
  -2  -6   5  861.57   14.48
   2  -6  -5  827.22   12.43
   2   6  -5  819.37   14.48
  -2  -6   4  289.10    8.91
  -2   6   4  289.10    8.01
   2  -6  -4  245.67    7.93
   2  -6  -4  271.43    9.08
   2   6  -4  279.04    9.32
  -2  -6   3    2.70    2.62
  -2   6   3    4.66    2.37
   2  -6  -3   -1.72    2.45
   2  -6  -3    2.94    2.37
   2   6  -3   -2.04    3.03
  -2  -6   2  211.57    8.10
  -2   6   2  207.64    7.36
   2  -6  -2  230.05    7.93
   2  -6  -2  204.78    7.93
   2   6  -2  184.17    7.52
   2   6  -2  193.41    4.74
  -2  -6   1  138.70    6.79
  -2   6   1  115.31    6.05
   2  -6  -1  115.80    7.03
   2  -6  -1  126.84    6.46
   2   6  -1  121.61    7.03
   2   6  -1  120.79    3.76
  -2  -6   0   -3.68    2.13
  -2   6   0   -2.94    2.13
  -2   6   0    6.46    3.11
   2  -6   0   -5.81    2.86
   2  -6   0    2.45    2.54
   2   6   0    4.42    2.94
  -2  -6  -1   63.22    5.48
  -2   6  -1   74.42    5.72
  -2   6  -1   59.78    5.32
   2  -6   1   50.05    5.72
   2  -6   1   68.04    5.97
   2   6   1   60.11    6.38
  -2  -6  -2    3.03    2.45
  -2  -6  -2    7.93    1.96
  -2   6  -2    7.44    2.62
  -2   6  -2   10.63    3.19
   2   6   2    1.06    3.03
  -2  -6  -3    2.78    2.37
  -2  -6  -3    4.09    1.80
  -2   6  -3    4.17    2.70
   2   6   3   -3.03    3.60
  -2  -6  -4    7.44    2.78
  -2   6  -4    1.47    2.70
  -2  -6  -5  104.76    7.36
  -2   6  -5  129.13    7.61
  -2  -6  -6   10.88    3.35
  -2   6  -6    9.40    3.52
  -2  -6  -7   18.16    3.52
  -2   6  -7   37.62    6.62
  -2  -6  -8   33.37    7.61
  -2   6  -8   50.54    8.34
  -2  -6  -9  185.48   10.55
  -2   6  -9  193.41   10.80
  -2  -6 -10   32.63    7.77
  -2   6 -10   11.20    4.66
  -2  -6 -11   -0.49    4.42
  -2   6 -11   -2.70    5.23
  -2  -6 -12   10.96    4.74
  -2   6 -12   -3.27    5.72
  -2  -6 -13  152.77   11.45
  -2   6 -13  144.92   12.76
  -2  -6 -14   -4.42    5.15
  -2   6 -14    1.55    6.54
  -2  -6 -15    4.01    6.13
  -2   6 -15    8.34    8.59
  -2   6 -16   28.38    9.65
  -2   6 -17   32.30   11.94
   2  -6  17    7.20   13.25
  -2   6 -18   45.72   12.19
   2  -6  18   88.73   15.13
  -2  -7  16   67.88    9.73
  -2  -7  15    9.57    4.42
  -2  -7  14   96.99    8.26
  -2  -7  13   66.41    7.61
  -2  -7  12  162.01    8.01
  -2  -7  11   26.66    4.09
   2  -7 -11   39.99    4.50
   2  -7 -11   53.57    4.91
  -2  -7  10  264.15    9.57
  -2   7  10  258.92    6.13
   2  -7 -10  267.43    6.87
   2  -7 -10  270.04    7.03
  -2  -7   9   24.45    5.72
  -2   7   9    9.90    2.29
   2  -7  -9    5.64    2.45
   2  -7  -9    8.67    2.78
  -2  -7   8   55.20    6.46
  -2   7   8   45.88    4.50
   2  -7  -8   32.30    5.81
  -2  -7   7  206.50    8.26
  -2   7   7  173.95    7.20
   2  -7  -7  178.20    7.36
  -2  -7   6   55.69    6.05
  -2   7   6   29.69    4.66
   2  -7  -6   29.44    5.56
  -2  -7   5  930.59   15.62
  -2   7   5  912.11   13.41
   2  -7  -5  895.18   13.41
  -2  -7   4  114.00    6.62
  -2   7   4   90.37    5.64
   2  -7  -4   78.26    6.71
   2  -7  -4   81.94    6.79
  -2  -7   3  222.61    8.51
  -2   7   3  220.73    7.85
   2  -7  -3  196.85    7.85
   2  -7  -3  211.57    8.42
  -2  -7   2   10.88    3.27
  -2   7   2   22.16    4.83
   2  -7  -2   30.75    6.13
   2  -7  -2    7.52    3.11
   2   7  -2   11.61    1.55
  -2  -7   1   10.71    3.19
  -2   7   1   19.22    4.74
   2  -7  -1    8.42    3.19
   2  -7  -1    6.22    2.45
   2   7  -1   14.64    2.21
  -2  -7   0  463.21   11.45
  -2   7   0  469.43   11.29
  -2   7   0  444.97   12.76
   2  -7   0  452.33   11.45
   2  -7   0  440.23   11.12
  -2  -7  -1   39.91    5.48
  -2   7  -1   65.26    6.05
   2  -7   1   64.28    6.05
  -2  -7  -2  301.86    9.49
  -2  -7  -2  295.39    5.56
  -2   7  -2  298.67    9.57
  -2  -7  -3    0.57    2.70
  -2  -7  -3   18.16    3.43
  -2   7  -3   26.99    5.23
  -2  -7  -4 1064.88   16.93
  -2   7  -4 1058.01   17.83
  -2  -7  -5   26.58    5.56
  -2   7  -5   25.52    6.30
  -2  -7  -6   61.25    6.79
  -2   7  -6   38.44    7.03
  -2  -7  -7  111.63    7.69
  -2   7  -7   91.60    8.75
  -2  -7  -8  210.01   10.30
  -2   7  -8  204.21   10.63
  -2  -7  -9    7.77    4.25
  -2   7  -9    7.77    4.25
  -2  -7 -10  123.00   10.71
  -2   7 -10  126.76   11.37
  -2  -7 -11  244.61   11.12
  -2   7 -11  215.25   14.07
  -2  -7 -12   10.71    4.91
  -2   7 -12    0.82    5.81
  -2  -7 -13   78.76   11.61
  -2   7 -13   49.07    7.93
  -2  -7 -14   -2.45    5.64
  -2   7 -14    0.90    7.52
  -2  -7 -15   65.34   12.35
  -2   7 -15   36.80    9.24
  -2   7 -17   17.09    9.49
   2  -7  17   14.48    6.87
  -2   7 -18   10.14   11.69
   2  -7  18  -13.58    8.34
  -2  -8  16   69.27    9.81
  -2  -8  15   41.38    9.81
  -2  -8  14    1.55    4.50
  -2  -8  13   13.58    4.25
  -2  -8  12   65.43    7.77
  -2  -8  11   14.31    4.01
   2  -8 -11    7.61    2.70
   2  -8 -11    8.34    3.11
  -2  -8  10   13.33    4.01
  -2   8  10    5.32    2.45
   2  -8 -10    3.52    2.78
   2  -8 -10   11.20    3.43
  -2  -8   9  186.30    8.75
  -2   8   9  179.35    6.46
   2  -8  -9  187.36    7.61
   2  -8  -9  164.63    7.52
  -2  -8   8   34.51    6.22
   2  -8  -8   30.75    5.89
  -2  -8   7  424.85   11.78
  -2   8   7  440.47    9.57
   2  -8  -7  422.65    9.98
  -2  -8   6  176.32    8.01
  -2   8   6  177.55    6.95
   2  -8  -6  143.77    7.61
  -2  -8   5   98.06    6.62
  -2   8   5   84.56    5.97
   2  -8  -5   70.50    7.03
   2  -8  -5   91.92    7.28
  -2  -8   4   35.57    5.64
  -2   8   4   26.50    4.83
   2  -8  -4   13.82    3.60
   2  -8  -4   33.45    5.64
  -2  -8   3  204.54    8.51
  -2   8   3  174.03    7.44
   2  -8  -3  168.39    8.51
   2  -8  -3  182.29    8.42
  -2  -8   2  100.43    6.71
  -2   8   2   94.29    6.46
   2  -8  -2   70.00    7.52
   2  -8  -2   61.17    6.30
   2   8  -2   91.19    3.03
  -2  -8   1  488.07   12.19
  -2   8   1  448.16   11.29
   2  -8  -1  453.97   11.45
  -2  -8   0  193.90    9.08
  -2   8   0  189.32    8.10
   2  -8   0  177.63    8.18
  -2  -8  -1  382.82   11.12
  -2   8  -1  370.22   10.80
   2  -8   1  354.93   10.55
  -2  -8  -2   36.23    5.97
  -2   8  -2   52.09    5.64
  -2  -8  -3  171.00    8.18
  -2  -8  -3  180.74    5.07
  -2   8  -3  191.20    8.83
  -2  -8  -4   -3.11    2.86
  -2   8  -4   -4.25    2.94
  -2  -8  -5   14.48    3.43
  -2   8  -5   32.39    6.54
  -2  -8  -6   39.66    7.03
  -2   8  -6   60.19    7.77
  -2  -8  -7   14.64    4.17
  -2   8  -7    9.57    3.84
  -2  -8  -8    4.83    3.93
  -2   8  -8    3.84    4.17
  -2  -8  -9   12.68    4.42
  -2   8  -9   14.48    4.50
  -2  -8 -10    0.98    4.66
  -2   8 -10    7.20    5.32
  -2  -8 -11   44.33    6.30
  -2   8 -11   34.59    6.71
  -2  -8 -12   -5.15    5.07
  -2   8 -12    6.38    6.62
  -2  -8 -13   55.86   10.96
  -2   8 -13   60.35   14.56
  -2  -8 -14   59.46   11.45
  -2   8 -14  123.00   17.01
  -2  -8 -15  111.06   13.90
  -2   8 -15  171.41   29.11
   2  -8  15  110.24   14.07
  -2   8 -16   27.89   10.22
   2  -8  16   33.61    7.85
  -2   8 -17   28.79   11.45
   2  -8  17   83.58   16.44
  -2   8 -18  -17.01   10.63
   2  -8  18  120.87   18.81
  -2  -9  16   18.73    5.72
  -2  -9  15   74.26   10.06
  -2  -9  14    9.65    4.83
  -2  -9  13   -3.11    4.66
  -2  -9  12   46.70    8.91
   2  -9 -12   38.44    5.64
  -2  -9  11  219.66   11.04
   2  -9 -11  246.90    7.93
   2  -9 -11  220.73    8.10
  -2  -9  10   68.45    8.83
   2  -9 -10   54.22    6.62
   2  -9 -10   66.32    7.03
  -2  -9   9  149.01    9.73
  -2   9   9  141.40    9.57
   2  -9  -9  151.46    7.93
  -2  -9   8    6.46    3.60
  -2   9   8    7.03    2.94
   2  -9  -8   43.34    6.38
   2  -9  -8    9.08    3.76
  -2  -9   7   60.76    7.11
  -2   9   7   57.74    5.97
   2  -9  -7   55.94    6.46
   2  -9  -7   51.93    7.11
  -2  -9   6    1.31    3.35
  -2   9   6    0.57    2.78
   2  -9  -6    2.94    3.03
   2  -9  -6    0.82    3.68
  -2  -9   5    2.13    2.86
  -2   9   5   -2.37    2.78
   2  -9  -5   -2.70    3.35
   2  -9  -5   -6.13    3.11
  -2  -9   4  230.38    9.40
  -2   9   4  235.20    8.59
   2  -9  -4  172.64    8.83
   2  -9  -4  210.75    9.40
  -2  -9   3   38.19    5.32
  -2   9   3   36.80    6.05
   2  -9  -3   34.92    6.22
  -2  -9   2  112.45    7.52
  -2   9   2   86.44    6.62
   2  -9  -2   82.52    6.95
  -2  -9   1   50.62    6.38
  -2   9   1   43.51    5.56
   2  -9  -1   41.95    5.56
  -2  -9   0   68.29    7.20
  -2   9   0   46.70    5.97
   2  -9   0   57.17    6.54
  -2  -9  -1  575.90   13.90
  -2   9  -1  539.27   13.09
  -2  -9  -2  514.81   13.17
  -2   9  -2  505.65   12.84
  -2  -9  -3  163.40    8.83
  -2   9  -3  149.17    8.59
  -2  -9  -4   21.26    3.93
  -2  -9  -4   25.68    4.01
  -2   9  -4   32.06    6.79
  -2  -9  -5   -0.25    3.19
  -2   9  -5    9.40    4.17
  -2  -9  -6   76.30    7.61
  -2   9  -6  102.55    8.34
  -2  -9  -7  149.66   10.06
  -2   9  -7  136.25    9.81
  -2  -9  -8   22.90    4.66
  -2   9  -8   46.29    9.08
  -2  -9  -9  146.23   10.30
  -2   9  -9  131.01   11.04
  -2  -9 -10   23.39    5.23
  -2   9 -10   47.35   11.69
  -2  -9 -11  104.19   11.45
  -2   9 -11  102.88   14.56
  -2  -9 -12    3.93    5.89
  -2   9 -12    8.18    7.77
  -2  -9 -13  -14.31    5.81
  -2   9 -13   29.20    9.98
  -2  -9 -14   22.08    6.54
  -2   9 -14   -3.84    8.42
   2  -9  14   50.54   12.10
  -2  -9 -15   -3.93   10.80
  -2   9 -15   21.18    9.32
   2  -9  15    3.84    6.71
  -2   9 -16    8.83   10.14
   2  -9  16   14.80    7.93
  -2   9 -17   11.37   10.22
   2  -9  17   24.37    9.24
  -2 -10  16   -0.33    6.22
  -2 -10  15   21.26    6.22
  -2 -10  14   -3.52    5.64
  -2 -10  13    0.82    5.23
  -2 -10  12    4.50    4.66
   2 -10 -12   -3.52    3.35
  -2 -10  11   -1.96    4.74
   2 -10 -11    1.96    3.52
  -2 -10  10   47.92    8.26
   2 -10 -10   20.69    4.83
   2 -10 -10   17.66    4.58
  -2 -10   9   12.51    4.25
  -2  10   9    7.52    3.19
   2 -10  -9  -10.71    3.60
   2 -10  -9   14.15    4.17
  -2 -10   8  153.09   10.06
  -2  10   8  169.61    8.34
   2 -10  -8  145.73    8.01
   2 -10  -8  111.63    8.59
  -2 -10   7    5.56    3.84
  -2  10   7    8.59    3.11
   2 -10  -7    6.05    3.43
   2 -10  -7   -2.78    4.17
  -2 -10   6   23.88    4.33
  -2  10   6   38.44    6.30
   2 -10  -6   33.04    6.62
   2 -10  -6   17.26    4.58
   2 -10  -6   30.91    7.28
  -2 -10   5    0.00    3.43
  -2  10   5   10.55    2.94
   2 -10  -5    5.97    3.43
   2 -10  -5    8.26    3.43
  -2 -10   4  219.09    9.81
  -2  10   4  258.35    9.73
   2 -10  -4  227.19    9.65
   2 -10  -4  222.28    9.65
  -2 -10   3    6.22    3.27
  -2  10   3   -7.20    2.86
   2 -10  -3   -7.93    3.11
   2  10  -3    1.47    1.39
  -2 -10   2  436.39   12.51
  -2  10   2  436.88   11.86
   2 -10  -2  430.25   11.86
  -2 -10   1   61.17    7.28
  -2  10   1   27.40    6.30
   2 -10  -1   35.57    6.62
  -2 -10   0   56.84    6.87
  -2  10   0   23.96    4.09
   2 -10   0   38.44    6.38
  -2 -10  -1    9.57    3.93
  -2  10  -1    5.40    3.52
  -2 -10  -2   -0.82    3.43
  -2  10  -2    4.09    3.60
  -2 -10  -3  252.54   10.80
  -2  10  -3  246.73   10.55
  -2 -10  -4   -9.16    3.35
  -2 -10  -4    4.99    2.04
  -2  10  -4   -5.89    3.11
  -2 -10  -5   -4.74    3.35
  -2  10  -5   12.84    4.33
  -2 -10  -6   -9.65    3.76
  -2  10  -6   -0.16    4.50
  -2 -10  -7  118.75    9.00
  -2  10  -7  146.06   11.45
  -2 -10  -8   15.78    4.58
  -2  10  -8   18.48    5.89
  -2 -10  -9   15.37    5.07
  -2  10  -9    9.98    6.05
  -2 -10 -10   51.11    9.73
  -2  10 -10    2.21    6.46
  -2 -10 -11   -4.74    5.56
  -2  10 -11    8.67    7.28
  -2 -10 -12   32.79    7.36
   2 -10  12   26.09   11.12
  -2 -10 -13    8.75    6.30
  -2  10 -13   13.09    7.85
   2 -10  13    4.25    6.13
  -2 -10 -14   26.01    8.01
  -2  10 -14   27.81    9.49
   2 -10  14  138.05   14.39
  -2  10 -15   11.78    9.81
   2 -10  15   80.31   15.87
  -2  10 -16    0.41    9.73
   2 -10  16   35.98    8.67
  -2  10 -17   -3.43   10.30
   2 -10  17   -6.71    8.67
  -2 -11  16   -0.57    7.44
  -2 -11  15   -2.45    7.28
  -2 -11  14   54.88   11.78
  -2 -11  13    0.65    5.89
  -2 -11  12   -8.26    5.32
   2 -11 -12    5.32    5.56
  -2 -11  11   18.97    5.48
   2 -11 -11   13.74    4.58
  -2 -11  10   10.47    5.32
   2 -11 -10   10.14    4.09
   2 -11 -10   14.31    7.03
  -2 -11   9   33.37    5.97
   2 -11  -9   57.33    7.77
   2 -11  -9   38.60    9.08
  -2 -11   8    4.33    4.58
  -2  11   8    6.71    3.35
   2 -11  -8   -5.07    3.93
   2 -11  -8    8.67    4.91
  -2 -11   7   17.50    4.42
  -2  11   7   37.05    7.03
   2 -11  -7   17.50    4.33
  -2 -11   6  116.37    9.16
  -2  11   6  125.53    8.10
   2 -11  -6  149.58    9.32
   2 -11  -6  103.37    9.16
  -2 -11   5  149.91    9.24
  -2  11   5  162.66    8.75
   2 -11  -5  154.57    9.57
   2 -11  -5  139.76    9.49
  -2 -11   4   17.99    4.17
  -2  11   4   11.04    4.01
   2 -11  -4   15.62    4.17
   2 -11  -4    5.07    4.01
  -2 -11   3   49.72    7.11
  -2  11   3   36.80    7.20
   2 -11  -3   59.05    7.52
   2 -11  -3   45.06    7.44
  -2 -11   2  163.40    8.91
  -2  11   2  154.73    8.83
   2 -11  -2  146.88    8.51
   2 -11  -2  149.91    8.83
  -2 -11   1  168.14    9.65
  -2  11   1  176.57    9.81
   2 -11  -1  132.08    8.83
  -2 -11   0  164.46    9.57
  -2  11   0  115.64    8.67
   2 -11   0  118.34    8.75
  -2 -11  -1    5.48    3.68
  -2  11  -1    2.70    4.09
  -2 -11  -2   65.83    8.42
  -2  11  -2   29.20    4.99
  -2 -11  -3    2.70    4.17
  -2  11  -3   15.37    4.33
  -2 -11  -4   18.73    4.58
  -2  11  -4   54.38    9.49
  -2 -11  -5  114.33    8.83
  -2  11  -5  144.92   11.37
  -2 -11  -6   74.50    8.67
  -2  11  -6   60.76   11.04
  -2 -11  -7   -9.57    4.42
  -2  11  -7   -4.99    5.56
  -2 -11  -8   91.10    9.73
  -2  11  -8  139.11   13.25
  -2 -11  -9   10.63    5.07
  -2  11  -9   23.39    7.20
   2 -11   9   19.71    5.64
  -2 -11 -10    7.11    5.81
  -2  11 -10    6.71    7.61
   2 -11  10    0.33    8.91
  -2 -11 -11   52.91    8.26
  -2  11 -11   47.27    8.67
   2 -11  11   64.85   10.39
  -2 -11 -12  104.43   14.48
  -2  11 -12   82.11   17.42
   2 -11  12  154.65   14.48
  -2 -11 -13    2.04    7.69
  -2  11 -13   -1.31    8.91
   2 -11  13    6.05    6.71
  -2 -11 -14   -6.13    7.77
  -2  11 -14   -9.73    8.26
   2 -11  14   12.10    8.26
  -2  11 -15    3.19    9.57
   2 -11  15    9.57    8.51
  -2  11 -16   33.86   11.20
   2 -11  16   97.40   17.75
  -2 -12  17   18.40   10.80
  -2 -12  16  -14.31    7.77
  -2 -12  15   13.49    8.75
  -2 -12  14   14.64   10.06
  -2 -12  13   -8.34    6.46
  -2 -12  12    7.28    6.95
  -2 -12  11    6.38    5.81
   2 -12 -11   -3.52    4.25
  -2 -12  10   14.15    6.05
   2 -12 -10   48.01    8.26
  -2 -12   9   28.79    6.30
   2 -12  -9   46.29    8.51
  -2 -12   8    7.69    5.32
   2 -12  -8    8.75    4.58
  -2  12   7    6.30    3.68
   2 -12  -7   -7.61    3.93
  -2 -12   6  -10.96    4.33
  -2  12   6    6.62    3.93
   2 -12  -6   -2.13    3.93
   2 -12  -6   -5.07    4.42
  -2 -12   5   18.24    5.07
  -2  12   5   40.81    7.77
   2 -12  -5   27.07    4.91
   2 -12  -5   27.23    5.15
  -2 -12   4    2.70    4.17
  -2  12   4    4.17    3.93
   2 -12  -4   12.92    4.33
   2 -12  -4   -4.09    4.01
  -2 -12   3    4.01    4.25
  -2  12   3   10.55    4.09
   2 -12  -3    1.55    3.93
   2 -12  -3   -2.94    3.84
  -2 -12   2    0.82    3.76
  -2  12   2   -6.05    3.76
   2 -12  -2   -4.66    3.60
   2 -12  -2   38.03    7.69
  -2 -12   1   52.75    8.42
  -2  12   1   19.95    4.50
   2 -12  -1   36.64    7.52
   2 -12  -1   32.71    7.11
  -2 -12   0   10.39    4.17
  -2  12   0    8.10    4.17
   2 -12   0   11.78    4.09
   2 -12   0    7.85    3.76
  -2 -12  -1  153.42   10.47
  -2  12  -1  121.28    9.98
   2 -12   1  115.23    8.91
  -2 -12  -2  282.39   12.92
  -2  12  -2  285.66   12.76
   2 -12   2  241.58   11.53
  -2 -12  -3    3.68    4.99
  -2  12  -3    3.19    4.58
   2 -12   3   -2.94    3.68
  -2 -12  -4  206.17   11.94
  -2  12  -4  220.89   12.51
   2 -12   4  155.88   10.88
  -2 -12  -5   28.30    4.99
  -2 -12  -5   37.70    6.95
  -2  12  -5   18.97    6.13
   2 -12   5   39.01    9.00
  -2 -12  -6  168.80   10.71
  -2  12  -6  170.27   13.33
   2 -12   6  159.23   11.45
  -2 -12  -7   17.91    5.07
  -2  12  -7   20.12    7.11
   2 -12   7   41.63   10.22
  -2 -12  -8  209.85   12.19
  -2  12  -8  212.88   14.80
   2 -12   8  204.37   13.25
  -2 -12  -9   14.07    5.56
  -2  12  -9    9.40   11.86
   2 -12   9    0.98    6.46
  -2 -12 -10   11.69    6.30
  -2  12 -10   22.16    7.85
   2 -12  10   17.83    6.13
  -2 -12 -11    4.74    6.87
  -2  12 -11   10.88    7.28
   2 -12  11    8.01    6.13
  -2 -12 -12   -9.40    7.69
  -2  12 -12    0.00    9.16
   2 -12  12   16.03    7.69
  -2 -12 -13    8.34    8.59
  -2  12 -13  -17.75    8.51
   2 -12  13    5.15    7.44
  -2 -12 -14   -8.83   14.56
  -2  12 -14    2.94    9.24
   2 -12  14   20.77    8.91
  -2  12 -15  -14.88    9.57
   2 -12  15   -0.49    8.67
  -2  12 -16   36.39   12.10
   2 -12  16  -15.29    9.24
  -2 -13  16   25.68    9.08
  -2 -13  15    0.49    8.18
  -2 -13  14    0.90    7.44
  -2 -13  13   -8.59    7.11
  -2 -13  12   10.22    8.42
  -2 -13  11   -3.27   11.94
   2 -13 -11    7.28    4.74
  -2 -13  10    4.01    6.22
   2 -13 -10   -6.13    4.74
  -2 -13   9   49.15   11.94
   2 -13  -9   14.15    4.91
  -2 -13   8   36.56    6.87
   2 -13  -8   48.25    9.40
   2 -13  -8   68.70   11.78
  -2 -13   7   -4.42    5.56
  -2  13   7   19.95    4.58
   2 -13  -7    0.33    4.33
   2 -13  -7   42.04   10.06
  -2 -13   6   56.92   10.63
  -2  13   6   77.37    9.24
   2 -13  -6   38.44    9.24
   2 -13  -6  125.04   10.55
  -2 -13   5   45.31    9.98
  -2  13   5   51.69    9.40
   2 -13  -5   51.85    9.08
   2 -13  -5   19.22    5.07
  -2 -13   4   41.46    9.73
  -2  13   4   11.78    4.01
   2 -13  -4   10.14    4.58
   2 -13  -4   15.62    5.07
  -2 -13   3  155.30   11.78
  -2  13   3  133.96    9.65
   2 -13  -3  138.86   10.71
   2 -13  -3  143.53   10.30
  -2 -13   2    6.95    5.07
  -2  13   2    4.17    4.58
   2 -13  -2    7.44    4.33
   2 -13  -2    0.41    4.58
  -2 -13   1   13.98    4.99
  -2  13   1    4.83    4.17
   2 -13  -1    7.52    4.50
   2 -13  -1    6.71    4.50
  -2 -13   0  168.31   11.12
  -2  13   0  122.10   10.47
   2 -13   0  131.10   10.63
  -2 -13  -1  281.33   13.17
  -2  13  -1  212.71   12.10
   2 -13   1  217.46   11.94
  -2 -13  -2   78.43   10.88
  -2  13  -2   28.38    6.71
   2 -13   2   70.58    9.98
  -2 -13  -3    1.39    6.30
  -2  13  -3   -0.98    5.07
   2 -13   3   12.92    4.99
  -2 -13  -4   88.81   13.00
  -2  13  -4   93.80   12.10
   2 -13   4   99.53   10.96
  -2 -13  -5    2.21    5.48
  -2  13  -5   -3.35    6.30
   2 -13   5   14.80    5.40
  -2 -13  -6  442.60   16.11
  -2  13  -6  432.87   17.58
   2 -13   6  467.71   16.68
  -2 -13  -7  101.08   11.29
  -2 -13  -8    6.13    5.97
  -2  13  -8   20.61    6.46
   2 -13   8   23.72    6.46
  -2 -13  -9   65.18   10.39
  -2  13  -9   33.12    8.01
   2 -13   9   28.05    6.62
  -2 -13 -10   12.59    7.20
  -2  13 -10   15.70    7.44
   2 -13  10   34.35    7.77
  -2 -13 -11   -5.07    7.52
  -2  13 -11  -11.53    6.87
   2 -13  11    2.21    7.36
  -2 -13 -12  106.40   17.09
  -2  13 -12   28.87    9.24
   2 -13  12   70.99   15.13
  -2 -13 -13   22.08    9.98
  -2  13 -13    5.48    9.65
   2 -13  13    4.74    7.85
  -2  13 -14   45.88   10.22
   2 -13  14   42.85    9.65
  -2  13 -15   40.73   11.53
   2 -13  15    0.00    9.32
  -2 -14  16  124.06   17.58
  -2 -14  15  -16.36    8.75
  -2 -14  14   -6.79    8.18
  -2 -14  13    5.56    8.01
  -2 -14  12   50.62    8.75
  -2 -14  11   22.98    7.85
   2 -14 -11    0.65    6.22
  -2 -14  10    1.06    6.62
   2 -14 -10    9.08    5.32
  -2 -14   9   17.91    6.54
   2 -14  -9    5.32    5.32
   2 -14  -9   -0.98    6.22
  -2 -14   8   40.81   14.72
   2 -14  -8   53.16   10.47
   2 -14  -8   53.81   12.59
  -2 -14   7   -1.72    8.01
   2 -14  -7    8.83    4.91
   2 -14  -7   -2.13    5.64
  -2 -14   6   84.64   12.43
  -2  14   6  117.93    9.98
   2 -14  -6   86.03   11.20
   2 -14  -6  100.84   12.10
  -2 -14   5   -5.89    5.40
  -2  14   5   -5.15    4.58
   2 -14  -5    0.49    4.99
   2 -14  -5   -9.24    4.83
  -2 -14   4  181.72   12.27
  -2  14   4  193.82   12.43
   2 -14  -4  187.12   12.10
   2 -14  -4  145.57   10.96
  -2 -14   3    5.40    5.48
  -2  14   3   76.30    9.32
   2 -14  -3    1.88    4.99
   2 -14  -3    7.28    5.32
  -2 -14   2  305.70   15.29
  -2  14   2  309.95   12.68
   2 -14  -2  320.91   13.90
   2 -14  -2  288.85   12.68
  -2 -14   1  329.17   14.64
  -2  14   1  285.58   13.17
   2 -14  -1  342.50   14.56
   2 -14  -1  346.10   14.23
  -2 -14   0  115.39   11.37
  -2  14   0  110.90   10.71
   2 -14   0   79.08   11.86
  -2 -14  -1   48.50   10.47
  -2  14  -1    4.83    5.07
   2 -14   1   -2.78    5.23
  -2 -14  -2   10.88    5.72
  -2  14  -2   -0.33    5.48
   2 -14   2    1.31    5.72
  -2 -14  -3   85.13   12.43
  -2  14  -3   53.57   11.45
   2 -14   3   49.48   10.96
  -2 -14  -4   59.95   13.58
  -2  14  -4   39.26    6.87
   2 -14   4   37.62    7.03
  -2 -14  -5    6.62    6.62
  -2  14  -5   12.02   10.80
  -2 -14  -6   69.76   13.74
  -2  14  -6   62.07   12.43
   2 -14   6  129.54   12.51
  -2 -14  -7  139.60   12.76
  -2  14  -7  185.73   14.48
   2 -14   7  195.05   13.98
  -2 -14  -8   -7.03    5.48
  -2  14  -8   -0.25    6.30
   2 -14   8   24.70    7.20
  -2 -14  -9   -5.23    6.22
  -2  14  -9   -2.86    7.03
   2 -14   9   -8.51    6.46
  -2 -14 -10   20.12    8.01
  -2  14 -10   23.96    8.26
   2 -14  10   21.43    8.18
  -2 -14 -11   11.04    8.01
  -2  14 -11   -1.64    7.77
   2 -14  11    2.78    8.59
  -2 -14 -12    6.38    8.42
  -2  14 -12   -7.85    9.32
   2 -14  12  -14.23    8.42
  -2 -14 -13   31.40   10.96
  -2  14 -13   21.43   10.71
   2 -14  13   15.05    9.00
  -2  14 -14   91.92   20.94
   2 -14  14   42.28    9.40
  -2 -15  15   42.53    9.90
  -2 -15  14    2.78    9.24
  -2 -15  13   13.33    9.24
  -2 -15  12   17.66    8.67
  -2 -15  11  171.66   17.34
  -2 -15  10    4.33    7.44
   2 -15 -10   -9.40    6.05
   2 -15 -10    3.03    8.75
  -2 -15   9   77.37   14.23
   2 -15  -9    4.83    5.81
   2 -15  -9    8.42    7.61
  -2 -15   8    0.00    7.44
   2 -15  -8  -11.29    5.64
   2 -15  -8   19.38    7.36
  -2 -15   7   -7.93    6.54
   2 -15  -7   -8.51    5.32
   2 -15  -7   12.35    7.03
  -2 -15   6   -8.67    6.13
   2 -15  -6    1.80    4.99
   2 -15  -6   -9.98    6.13
  -2 -15   5    3.93    6.38
  -2  15   5    3.84    5.48
   2 -15  -5    2.37    5.72
   2 -15  -5   -4.42    5.23
  -2 -15   4   -5.32    6.38
  -2  15   4  -13.49    5.32
   2 -15  -4   10.96    6.13
   2 -15  -4    4.42    5.64
  -2  15   3   46.62    7.61
   2 -15  -3   36.39    6.87
   2 -15  -3   39.99    6.46
  -2 -15   2   24.53   10.63
  -2  15   2   51.69   11.61
   2 -15  -2    1.14    5.56
   2 -15  -2   10.63    5.23
  -2 -15   1   10.14    6.30
  -2  15   1   43.34   10.80
   2 -15  -1    0.65    5.64
  -2 -15   0   58.06   11.04
  -2  15   0   54.71   10.63
   2 -15   0   34.02    6.46
  -2 -15  -1  120.14   13.17
  -2  15  -1   60.35   10.88
   2 -15   1   47.35    7.61
  -2 -15  -2  185.15   14.64
  -2  15  -2   81.86   14.07
   2 -15   2   81.21   14.31
  -2 -15  -3  188.02   15.05
  -2  15  -3  133.06   15.87
   2 -15   3  120.87   15.70
  -2 -15  -4   36.47    8.34
  -2  15  -4    8.01    6.22
   2 -15   4    7.36    6.22
  -2 -15  -5   78.26   15.37
  -2  15  -5  138.95   13.82
   2 -15   5   59.37   13.49
  -2 -15  -6    0.16    7.93
  -2  15  -6   -6.46    6.38
   2 -15   6   -9.00    6.46
  -2 -15  -7   93.07   12.84
  -2  15  -7  160.13   14.97
   2 -15   7  110.49   14.64
  -2 -15  -8   10.63    6.62
  -2  15  -8   -1.23    7.69
   2 -15   8    5.72    8.01
  -2 -15  -9   80.72   13.41
  -2  15  -9  101.90   18.24
   2 -15   9   59.54   14.64
  -2 -15 -10   30.75    8.91
  -2  15 -10   12.35    8.26
   2 -15  10   -3.43    7.36
  -2 -15 -11   41.30   10.71
  -2  15 -11   83.34   16.93
   2 -15  11    2.62    8.18
  -2 -15 -12   13.33   17.66
  -2  15 -12   83.42   19.71
   2 -15  12    6.22    8.10
  -2  15 -13   41.22   11.37
   2 -15  13   -3.60    8.75
  -2 -16  14    4.01   10.47
  -2 -16  13   21.02    9.65
  -2 -16  12   30.75    9.40
  -2 -16  11   25.11    9.00
   2 -16 -11   20.45    9.08
  -2 -16  10   77.94   15.95
   2 -16 -10   93.89   13.58
   2 -16 -10   36.15    8.91
  -2 -16   9   83.42   16.03
   2 -16  -9   10.30    6.22
  -2 -16   8   19.46    8.26
   2 -16  -8   11.37    6.62
   2 -16  -8   21.26    8.18
  -2 -16   7   62.64   14.23
   2 -16  -7   80.64   12.76
   2 -16  -7   20.04    7.61
  -2 -16   6   34.51    8.34
   2 -16  -6   59.29   12.19
   2 -16  -6   34.59    7.44
  -2 -16   5   87.91   13.66
   2 -16  -5  138.62   14.07
   2 -16  -5   97.48   12.43
  -2 -16   4   74.67   12.51
  -2  16   4   95.19   12.27
   2 -16  -4   52.75   12.92
   2 -16  -4   89.22   14.07
  -2 -16   3   97.57   13.00
  -2  16   3   94.62   12.59
   2 -16  -3  153.91   14.15
   2 -16  -3   76.06   12.35
  -2 -16   2   22.90    7.11
  -2  16   2   11.61    6.71
   2 -16  -2    8.91    6.46
   2 -16  -2   19.14    6.62
  -2 -16   1  133.39   12.92
  -2  16   1  115.56   15.87
   2 -16  -1  118.26   12.10
  -2 -16   0   26.01    6.46
  -2  16   0    8.34   12.84
   2 -16   0   -5.81   11.53
  -2 -16  -1   76.55   12.59
  -2  16  -1   35.82    7.85
   2 -16   1   32.30    6.87
  -2 -16  -2   91.84   13.41
  -2  16  -2   62.24   12.92
   2 -16   2   12.10    6.30
  -2 -16  -3   71.15   13.49
  -2  16  -3    0.00    6.71
   2 -16   3   -3.76    6.13
  -2 -16  -4  100.26   15.37
  -2  16  -4   29.11    7.61
   2 -16   4   36.23    7.52
  -2 -16  -5    2.78    8.18
  -2  16  -5   24.13    6.95
   2 -16   5   20.61    7.52
  -2 -16  -6   28.13    8.18
  -2  16  -6    7.11    7.44
   2 -16   6   12.10    7.36
  -2 -16  -7   18.32    7.03
  -2  16  -7   12.43    7.85
   2 -16   7   29.36    7.77
  -2 -16  -8  126.19   14.31
  -2  16  -8  189.49   17.34
   2 -16   8  153.34   15.78
  -2  16  -9   11.78    9.00
   2 -16   9  -20.53    7.36
  -2 -16 -10    5.64    7.69
  -2  16 -10    5.32    9.65
   2 -16  10   -8.91    7.93
  -2 -16 -11   -9.81    8.75
  -2  16 -11    9.40   10.22
   2 -16  11   16.03    9.32
  -2 -16 -12  -14.64    9.32
  -2  16 -12  -26.09   10.14
   2 -16  12   -2.13    8.59
  -2 -17  13    4.33    9.98
   2 -17 -13   28.38   11.53
  -2 -17  12   28.05   10.30
   2 -17 -12   14.72   11.04
  -2 -17  11    4.25    9.65
   2 -17 -11    4.74    9.40
  -2 -17  10   43.92    9.90
   2 -17 -10   -5.81   11.12
   2 -17 -10   25.35    9.49
  -2 -17   9   14.31    9.16
   2 -17  -9   -4.17    7.28
   2 -17  -9   23.47    9.32
  -2 -17   8   25.35    8.91
   2 -17  -8   31.16    7.85
  -2 -17   7   14.48    8.26
   2 -17  -7   10.14    7.69
   2 -17  -7  -11.20    8.26
  -2 -17   6   -3.52    8.10
   2 -17  -6    9.90    7.52
   2 -17  -6   11.69    7.77
  -2 -17   5   27.23    8.01
   2 -17  -5   28.79    7.69
   2 -17  -5   81.54   15.37
  -2 -17   4   15.62    7.61
   2 -17  -4   13.49    7.85
   2 -17  -4    5.89    7.28
  -2 -17   3   15.21    7.77
   2 -17  -3    2.62    6.71
  -2 -17   2  100.35   16.19
  -2  17   2   39.83    7.52
   2 -17  -2   38.60    7.93
  -2 -17   1   75.40   15.37
  -2  17   1   57.90   13.25
   2 -17  -1   41.87    7.61
  -2 -17   0   89.96   13.66
  -2  17   0   83.74   13.74
   2 -17   0   83.01   13.25
  -2 -17  -1   34.59    7.77
  -2  17  -1   29.85    7.36
   2 -17   1   24.13    7.77
  -2 -17  -2  120.06   14.97
  -2  17  -2   21.10    7.77
   2 -17   2   16.85    6.95
  -2 -17  -3   11.53    8.01
  -2  17  -3   -4.83    7.52
   2 -17   3  -18.73    6.46
  -2 -17  -4  140.91   20.45
  -2  17  -4   56.27   10.22
   2 -17   4   58.64    9.08
  -2 -17  -5   -5.40    9.65
  -2  17  -5   -0.90    7.93
   2 -17   5   -6.95    7.77
  -2 -17  -6   77.86   19.22
  -2  17  -6   18.40    9.16
   2 -17   6   15.78    7.69
  -2 -17  -7   -2.29    8.42
  -2 -17  -8   22.82    7.93
  -2  17  -8   30.34    9.16
   2 -17   8   32.22    8.75
  -2 -17  -9  -12.76    7.77
  -2  17  -9   18.07    9.90
   2 -17   9   -6.13    8.51
  -2 -17 -10   36.88    9.24
  -2  17 -10   25.19   10.39
   2 -17  10   31.98    8.75
  -2 -17 -11   24.13    9.49
  -2  17 -11   21.51   10.39
   2 -17  11   -1.47    8.67
  -2 -18  11    1.14   10.06
   2 -18 -11    9.16   10.47
  -2 -18  10   -3.68    9.73
   2 -18 -10    0.08   10.47
  -2 -18   9   22.24   10.47
   2 -18  -9   29.52    9.49
   2 -18  -9  -16.19    8.67
  -2 -18   8  -26.82    9.24
   2 -18  -8   -6.62    7.77
   2 -18  -8   -9.00    8.91
  -2 -18   7   29.77    9.40
   2 -18  -7   37.54   16.11
  -2 -18   6   17.91    8.83
   2 -18  -6   48.41   10.63
   2 -18  -6   31.49    9.16
  -2 -18   5   79.08    9.81
   2 -18  -5  102.39   14.56
   2 -18  -5   23.63    9.57
  -2 -18   4   22.65    8.18
   2 -18  -4    2.70    6.79
   2 -18  -4   -3.43    7.20
  -2 -18   3   83.25   15.37
   2 -18  -3   28.05    7.93
   2 -18  -3   16.27    7.36
  -2 -18   2   16.52    8.91
   2 -18  -2   -0.33    6.87
  -2 -18   1    9.57    7.11
   2 -18  -1    0.90    7.61
  -2 -18   0   68.37    9.90
  -2  18   0   80.72   16.44
   2 -18   0   84.89   15.05
  -2 -18  -1   12.10    7.85
  -2  18  -1   19.87    7.36
   2 -18   1   -6.30    6.95
  -2 -18  -2  120.63   17.75
  -2  18  -2   14.97    8.26
   2 -18   2   18.24    8.10
  -2 -18  -3   92.82   17.42
  -2  18  -3   15.13    8.42
   2 -18   3   76.30   14.72
  -2 -18  -4   14.48   11.04
  -2  18  -4   16.11    8.34
   2 -18   4   17.91    7.52
  -2 -18  -5    0.65   11.53
  -2  18  -5   16.93    8.26
   2 -18   5    0.90    7.85
  -2 -18  -6  -11.04   10.88
  -2  18  -6    8.91    8.59
   2 -18   6   -4.83    7.69
  -2 -18  -7   -1.23    9.57
  -2  18  -7   42.94    9.73
   2 -18   7   15.87    8.42
  -2 -18  -8  -13.58    8.10
  -2  18  -8    9.98    9.57
   2 -18   8  -11.53    8.34
  -2 -18  -9   15.87    9.90
  -2  18  -9    8.18    9.49
   2 -18   9   23.47    8.59
  -2 -18 -10  -10.47    9.24
  -2  18 -10    0.90    9.98
   2 -18  10   -3.19    9.00
  -2 -19  10   32.55   12.51
   2 -19 -10  -26.01   10.71
  -2 -19   9  -17.83   10.30
   2 -19  -9  -30.83   10.63
   2 -19  -9   -5.23   10.39
  -2 -19   8  -10.63    9.81
   2 -19  -8    7.44    8.91
   2 -19  -8   79.49   18.97
  -2 -19   7    3.76    9.90
   2 -19  -7    3.11    8.34
   2 -19  -7   72.70   17.01
  -2 -19   6   -2.21   10.06
   2 -19  -6   67.71   16.11
   2 -19  -6   -2.45   11.12
  -2 -19   5   16.85    8.67
   2 -19  -5   18.65    8.91
   2 -19  -5   15.21    9.32
  -2 -19   4   22.41    9.65
   2 -19  -4   38.60    9.73
   2 -19  -4   83.66   16.19
  -2 -19   3   76.14   17.34
   2 -19  -3   71.31   15.87
  -2 -19   2    8.59    9.40
   2 -19  -2   26.33    8.91
  -2 -19   1    9.73    8.26
   2 -19  -1   -6.54    7.69
  -2 -19   0    9.24    8.83
   2 -19   0   12.84    7.93
  -2 -19  -1    9.90    8.18
   2 -19   1  -17.42    7.44
  -2 -19  -2   97.24   18.81
  -2  19  -2   68.94   15.13
   2 -19   2   -2.21    7.77
  -2 -19  -3   27.31    9.98
  -2  19  -3   -0.25    8.10
   2 -19   3    2.45    8.10
  -2 -19  -4  140.58   24.78
  -2  19  -4   14.23   10.30
   2 -19   4   -0.41    8.34
  -2 -19  -5    3.27   12.10
  -2  19  -5    9.81    9.16
  -2 -19  -6    7.85   11.04
  -2  19  -6    4.74    9.90
   2 -19   6    3.84    8.75
  -2 -19  -7  -29.20   10.14
  -2  19  -7   12.51   10.63
   2 -19   7  -25.11    8.83
  -2 -19  -8  -15.13    8.75
  -2  19  -8    0.00   10.22
   2 -19   8    2.78    9.24
  -2 -20   8  -15.29   10.47
   2 -20  -8   25.35   10.55
   2 -20  -8    2.78   10.06
  -2 -20   7  -26.58   11.20
   2 -20  -7  -13.98    9.16
   2 -20  -7  -26.01   10.63
  -2 -20   6    9.32   11.12
   2 -20  -6   15.05    9.73
  -2 -20   5    9.00   10.06
   2 -20  -5   -4.09    9.16
   2 -20  -5   -1.39    9.16
  -2 -20   4   -7.77    9.08
   2 -20  -4    2.45    9.73
  -2 -20   3  142.38   20.04
   2 -20  -3   16.03    9.73
  -2 -20   2   -2.78   10.47
   2 -20  -2   -3.76    8.10
  -2 -20   1   15.70    9.65
   2 -20  -1   12.35    8.91
  -2 -20   0   75.24   18.24
   2 -20   0   10.80    8.91
  -2 -20  -1   87.91   19.63
   2 -20   1   39.66    8.91
  -2 -20  -2  134.86   22.08
   2 -20   2    7.61    8.75
  -2 -20  -3   90.78   22.00
   2 -20   3  -16.77    8.67
  -2 -20  -4  130.85   26.99
   2 -20   4   14.56    8.75
  -2 -20  -5   26.01   15.21
   2 -20   5   21.26    9.24
  -2 -20  -6   -8.26   12.35
   2 -20   6    3.19    9.24
   2 -20   7  -21.92    9.16
  -2 -21   5   29.69   11.69
   2 -21  -5    5.07   10.22
  -2 -21   4   16.11   11.86
   2 -21  -4   -3.52    9.08
  -2 -21   3   37.70   12.92
   2 -21  -3    5.89   10.06
  -2 -21   2   12.10   11.12
   2 -21  -2   13.00   10.80
  -2 -21   1    1.55   10.55
   2 -21  -1   -6.71   10.06
  -2 -21   0    1.80   10.39
   2 -21   0   16.03    9.81
  -2 -21  -1   22.65   10.96
   2 -21   1   14.23    8.83
  -2 -21  -2  127.82   22.08
   2 -21   2   17.42    9.73
  -2 -21  -3   22.41   12.68
   2 -21   3   -5.07    9.40
  -2 -21  -4   31.49   13.98
   2 -21   4   -5.48    9.57
  -3   0  14   -9.90    4.58
  -3   0  13   71.72    8.18
  -3   0  12    9.24    3.35
   3   0 -12   -2.86    4.50
  -3   0  11   38.85    6.22
   3   0 -11   34.84    8.34
  -3   0  10   -2.62    3.03
   3   0 -10   -3.84    4.17
  -3   0   9   -2.78    3.27
   3   0  -9    7.11    4.01
  -3   0   8   -2.62    2.94
   3   0  -8   -6.13    3.68
  -3   0   7   34.10    5.97
   3   0  -7   46.37    7.44
  -3   0   6    1.47    2.78
   3   0  -6   -5.72    3.60
  -3   0   5   42.28    6.05
   3   0  -5   75.24    9.73
  -3   0   4   -6.13    2.70
   3   0  -4   -3.11    2.70
  -3   0   3   98.38    6.62
   3   0  -3  106.15    6.54
  -3   0   2    3.60    2.86
  -3   0   1   99.53    6.87
   3   0  -1  106.15    6.62
  -3   0   0    9.49    2.94
   3   0   0   -0.41    2.45
  -3   0  -1  487.09   12.35
  -3   0  -2    4.66    3.19
  -3   0  -3  779.21   16.03
  -3   0  -4   -2.70    3.27
  -3   0  -5  227.60   10.71
  -3   0  -6   -9.81    3.60
  -3   0  -7  598.39   15.46
  -3   0  -8    5.97    4.17
  -3   0  -9  545.07   15.62
  -3   0 -10    6.95    5.72
  -3   0 -11   58.23   13.09
  -3   0 -12   -0.74    6.38
  -3   0 -13   63.14   14.15
  -3   0 -14  -17.42    8.18
  -3   0 -15   29.28    9.57
  -3   0 -17    5.15   10.55
  -3  -1  14   -2.21    3.84
  -3  -1  13   11.69    3.52
  -3   1  13    1.06    3.03
  -3  -1  12   23.39    3.76
  -3   1  12   27.64    4.91
   3  -1 -12   46.53    8.59
   3   1 -12   25.35    5.23
  -3  -1  11    4.66    3.52
  -3   1  11    8.59    3.43
   3  -1 -11    7.44    4.25
   3   1 -11    4.33    4.50
  -3  -1  10   37.95    7.03
  -3   1  10   43.67    7.28
   3  -1 -10   35.57    7.44
   3   1 -10   28.62    5.23
  -3  -1   9   46.45    6.95
  -3   1   9   91.27    6.87
   3  -1  -9   58.39    7.20
   3   1  -9   78.59    8.42
  -3  -1   8   -4.01    2.94
  -3   1   8   29.69    6.05
   3  -1  -8    4.58    3.68
   3   1  -8    3.03    4.25
  -3  -1   7   80.23    7.11
  -3   1   7   89.06    6.54
   3  -1  -7   71.80    7.20
   3   1  -7   42.44    7.61
  -3  -1   6  185.64    8.42
  -3   1   6  206.58    8.18
   3  -1  -6  190.96    9.00
   3   1  -6  189.57   10.22
  -3  -1   5   30.42    4.33
  -3   1   5   50.87    5.32
   3  -1  -5   43.51    7.44
   3  -1  -5   37.62    5.72
  -3  -1   4   17.50    3.52
  -3   1   4   32.14    5.89
   3  -1  -4   30.50    4.99
   3   1  -4   13.66    3.35
  -3  -1   3   56.27    6.30
  -3   1   3   89.31    6.79
   3  -1  -3   88.32    6.62
   3   1  -3   65.43    5.64
  -3  -1   2   11.69    3.52
  -3   1   2   19.79    3.60
   3  -1  -2    9.65    3.03
   3   1  -2   10.30    2.70
  -3  -1   1  191.70    8.51
  -3   1   1  205.19    8.75
   3  -1  -1  175.83    7.93
   3   1  -1  215.17    7.85
  -3  -1   0  207.72    8.91
  -3   1   0  251.64    9.57
   3  -1   0  231.03    8.75
   3   1   0  231.28    8.34
  -3  -1  -1   97.73    7.11
  -3  -1  -1   57.33    7.85
  -3   1  -1   86.85    6.95
   3  -1   1  109.91    6.95
  -3  -1  -2  147.29    8.10
  -3  -1  -2  162.66    9.98
  -3   1  -2  163.64    8.59
  -3  -1  -3   30.42    5.97
  -3   1  -3   15.87    3.60
  -3  -1  -4   45.72    6.95
  -3   1  -4   23.96    4.42
  -3  -1  -5   52.59    7.36
  -3   1  -5   41.30    7.11
  -3  -1  -6   30.50    7.61
  -3   1  -6   -1.72    3.27
  -3  -1  -7    6.54    4.74
  -3   1  -7    2.21    3.93
  -3  -1  -8   83.58    9.24
  -3   1  -8   81.21    8.91
  -3  -1  -9   16.77    5.23
  -3   1  -9    5.23    4.74
  -3  -1 -10   12.02    5.48
  -3   1 -10    1.72    5.89
  -3  -1 -11  432.30   16.52
  -3   1 -11  406.45   17.01
  -3  -1 -12  101.74   13.66
  -3   1 -12   86.77   13.74
  -3  -1 -13   94.95   14.64
  -3   1 -13   92.25   15.87
  -3  -1 -14   16.03    8.10
  -3   1 -14   10.55    7.85
  -3  -1 -15   39.66    9.90
  -3   1 -16   84.89   17.91
  -3  -1 -17   -1.39   11.29
  -3   1 -17   28.38   11.37
  -3  -2  14   -4.09    3.84
  -3  -2  13   -4.33    3.60
  -3   2  13    2.04    2.94
  -3  -2  12   73.19    7.85
  -3   2  12   60.60    6.87
   3  -2 -12   71.40    8.59
   3   2 -12   77.94   10.47
  -3  -2  11  145.16    8.67
  -3   2  11  156.94    7.03
   3  -2 -11  135.59    8.51
   3   2 -11  133.22   10.71
  -3  -2  10   10.55    3.68
  -3   2  10   13.58    3.19
   3  -2 -10   10.47    4.09
   3   2 -10   16.19    5.15
  -3  -2   9   20.85    3.84
  -3   2   9   37.86    6.05
   3  -2  -9   20.94    4.09
   3   2  -9   17.66    6.05
  -3  -2   8   12.84    3.52
  -3   2   8    8.10    3.27
   3  -2  -8   31.81    7.20
  -3  -2   7  133.63    8.01
  -3   2   7  120.38    7.69
   3  -2  -7  122.59    8.26
  -3  -2   6   58.88    6.95
  -3   2   6   68.45    7.03
   3  -2  -6   71.40    7.61
  -3  -2   5  273.48    9.90
  -3   2   5  276.91    9.40
   3  -2  -5  280.43    9.73
   3  -2  -5  283.54   10.22
  -3  -2   4    3.35    2.94
  -3   2   4    1.72    3.03
   3  -2  -4    0.25    2.94
   3   2  -4    0.25    2.62
  -3  -2   3  186.13    8.59
  -3   2   3  180.57    8.18
   3  -2  -3  179.84    8.42
   3   2  -3  185.48    7.28
  -3  -2   2  252.70    9.65
  -3   2   2  202.82    8.75
   3  -2  -2  182.86    8.26
   3   2  -2  187.03    7.44
  -3  -2   1  103.78    7.20
  -3   2   1  118.09    7.28
   3  -2  -1  111.71    7.11
   3   2  -1  102.39    6.22
  -3  -2   0    0.57    3.11
  -3   2   0    3.68    2.78
   3  -2   0   -4.99    2.70
   3   2   0   -0.16    2.29
  -3  -2  -1   -5.32    2.86
  -3  -2  -1    2.13    3.60
  -3   2  -1   -4.17    2.94
   3  -2   1    7.93    3.03
  -3  -2  -2  117.52    7.28
  -3  -2  -2   96.09    7.36
  -3   2  -2   91.10    7.36
  -3  -2  -3    9.81    3.52
  -3  -2  -3   31.24    7.20
  -3   2  -3   11.29    3.76
  -3  -2  -4   66.65    7.11
  -3   2  -4   77.37    7.28
  -3  -2  -5   37.78    6.71
  -3   2  -5   13.33    4.01
  -3  -2  -6  301.04   11.94
  -3   2  -6  284.03   11.04
  -3  -2  -7  175.91   10.63
  -3   2  -7  169.86   10.14
  -3  -2  -8  152.36   10.71
  -3   2  -8  152.20   10.14
  -3  -2  -9  396.31   14.39
  -3   2  -9  352.15   14.39
  -3  -2 -10   44.33   11.04
  -3   2 -10   45.96   10.63
  -3  -2 -11   92.41   12.02
  -3   2 -11   43.10    7.93
  -3  -2 -12   -2.37    6.46
  -3   2 -12   10.71    6.79
  -3  -2 -13    7.77    7.20
  -3   2 -13   -0.98    7.44
  -3  -2 -14   15.21    8.01
  -3   2 -14   14.39    8.34
  -3  -2 -15   34.43    9.57
  -3   2 -15   31.24   11.29
  -3  -2 -16    8.51   11.04
  -3   2 -16    8.42   10.39
  -3   2 -17    5.15   11.61
  -3  -3  14   42.28    8.83
  -3  -3  13   70.17    8.26
  -3   3  13   28.30    5.07
  -3  -3  12   -4.25    3.76
  -3   3  12   -0.90    2.78
  -3  -3  11    9.16    3.76
  -3   3  11    2.54    5.89
  -3  -3  10  145.98    7.85
  -3   3  10  136.98    6.87
   3  -3 -10  118.58    8.01
  -3  -3   9    7.20    3.35
  -3   3   9   -4.66    3.11
   3  -3  -9   11.12    4.09
  -3  -3   8   39.26    6.54
  -3   3   8   36.80    5.56
   3  -3  -8   18.07    4.25
  -3  -3   7    4.50    3.11
  -3   3   7    2.21    2.86
   3  -3  -7   -4.33    4.17
  -3  -3   6    9.73    3.03
  -3   3   6    2.29    2.94
   3  -3  -6   -0.74    4.01
  -3  -3   5   30.18    5.97
  -3   3   5    6.71    3.03
   3  -3  -5    3.60    4.09
   3  -3  -5    9.16    3.68
  -3  -3   4    6.87    3.11
  -3   3   4    2.78    3.11
   3  -3  -4   -0.65    3.27
   3   3  -4   -6.87    2.62
  -3  -3   3  340.70   10.47
  -3   3   3  300.30    9.81
   3  -3  -3  297.77   10.47
   3   3  -3  312.49    9.08
  -3  -3   2   32.06    6.13
  -3   3   2    7.52    2.94
   3  -3  -2    9.16    3.43
   3   3  -2    9.81    2.70
  -3  -3   1  216.48    9.49
  -3   3   1  249.51    9.16
   3  -3  -1  248.94    9.49
   3   3  -1  250.50    8.18
  -3  -3   0  334.40   10.88
  -3   3   0  346.83   10.71
   3  -3   0  343.40   10.80
   3   3   0  339.80    9.24
  -3  -3  -1  147.12    8.42
  -3  -3  -1  128.97    7.28
  -3   3  -1  133.39    7.69
   3  -3   1  144.10    8.26
  -3  -3  -2  120.55    8.59
  -3  -3  -2  135.18    7.20
  -3   3  -2  119.16    8.01
  -3  -3  -3   48.25    7.52
  -3  -3  -3   50.21    6.95
  -3   3  -3   55.77    6.71
  -3  -3  -4   74.09    7.93
  -3  -3  -4   93.15    9.08
  -3   3  -4   97.07    7.85
  -3  -3  -5   55.53    7.61
  -3   3  -5   86.69    8.26
  -3  -3  -6   39.26    7.77
  -3   3  -6   34.10    7.52
  -3  -3  -7   92.74    8.59
  -3   3  -7   58.96    9.16
  -3  -3  -8  478.75   14.88
  -3   3  -8  464.03   15.78
  -3  -3  -9  502.71   16.44
  -3   3  -9  480.22   15.87
  -3  -3 -10   12.27    5.89
  -3   3 -10    1.39    5.64
  -3  -3 -11   18.97    5.89
  -3   3 -11   22.33    7.36
  -3  -3 -12    9.08    6.54
  -3   3 -12   -5.07    6.30
  -3  -3 -13  -15.05    6.87
  -3   3 -13  -15.21    7.61
  -3  -3 -14    0.98    7.77
  -3   3 -14   34.92   15.21
  -3  -3 -15    5.72    9.00
  -3   3 -15   14.48    9.24
  -3  -3 -16   21.67   10.22
  -3   3 -16   10.55   10.14
  -3   3 -17   16.60   11.53
  -3  -4  15   -1.64    5.72
  -3  -4  14    7.11    4.42
  -3  -4  13   93.72    8.59
  -3  -4  12   74.67    8.51
  -3   4  12   70.09    5.97
  -3  -4  11    8.18    3.84
   3  -4 -11   12.76    4.17
  -3  -4  10   -3.68    3.35
  -3   4  10   -0.33    2.86
   3  -4 -10    0.41    4.01
  -3  -4   9   40.15    6.62
  -3   4   9   61.58    6.22
   3  -4  -9   26.74    4.83
  -3  -4   8   15.13    3.52
  -3   4   8   13.82    3.27
   3  -4  -8   14.31    4.42
  -3  -4   7   93.23    7.28
  -3   4   7  112.04    6.87
   3  -4  -7  117.52    8.75
  -3  -4   6  121.77    7.52
  -3   4   6  120.06    6.95
   3  -4  -6  113.51    8.67
  -3  -4   5  219.58    8.91
  -3   4   5  233.40    8.67
   3  -4  -5  234.96   11.78
   3  -4  -5  167.08    9.49
  -3  -4   4  145.65    7.77
  -3   4   4  152.36    7.77
   3  -4  -4  140.42    8.59
   3   4  -4  143.44    7.28
  -3  -4   3   26.09    4.17
  -3   4   3   45.39    6.30
   3  -4  -3   27.15    5.56
   3   4  -3   47.51    5.15
  -3  -4   2  430.01   11.94
  -3   4   2  432.38   11.29
   3  -4  -2  417.49   11.53
   3   4  -2  419.46    9.65
  -3  -4   1  104.11    7.20
  -3   4   1  139.19    7.61
   3  -4  -1  106.97    7.52
   3   4  -1   89.14    6.22
  -3  -4   0   33.29    6.30
  -3   4   0    0.74    2.94
   3  -4   0   -3.35    2.86
   3   4   0    0.33    2.37
  -3  -4  -1   13.33    3.35
  -3  -4  -1   11.61    3.35
  -3   4  -1   39.01    6.38
   3  -4   1   35.41    6.30
  -3  -4  -2    7.69    3.35
  -3  -4  -2   10.14    3.35
  -3   4  -2    6.13    3.43
  -3  -4  -3   59.21    7.52
  -3  -4  -3   55.20    6.95
  -3   4  -3   28.38    6.62
  -3  -4  -4   17.66    4.50
  -3  -4  -4   19.38    4.01
  -3   4  -4   18.32    4.42
  -3  -4  -5   -4.25    3.93
  -3   4  -5    0.41    3.52
  -3  -4  -6    6.95    4.25
  -3   4  -6   13.33    4.66
  -3  -4  -7   26.99    4.99
  -3   4  -7   30.34    5.48
  -3  -4  -8   19.55    4.83
  -3   4  -8   18.97    5.64
  -3  -4  -9   12.84    5.89
  -3   4  -9   12.76    6.13
  -3  -4 -10   47.84   11.12
  -3   4 -10   50.38   11.20
  -3  -4 -11    0.08    6.38
  -3   4 -11    2.37    6.62
  -3  -4 -12   28.87    7.61
  -3   4 -12   59.70   14.64
  -3  -4 -13   33.12    8.51
  -3   4 -13   49.31   15.87
  -3  -4 -14   41.14    9.24
  -3   4 -14   74.18   14.31
  -3  -4 -15   84.89   18.48
  -3   4 -15   24.62   10.30
  -3  -4 -16   38.60   11.20
  -3   4 -16   18.07   10.96
  -3   4 -17   51.69   11.86
  -3  -5  15   84.56    9.40
  -3  -5  14   -0.33    4.42
  -3  -5  13   68.12    8.10
  -3  -5  12   13.66    4.01
  -3   5  12    6.13    2.86
  -3  -5  11  182.13    9.08
   3  -5 -11  193.99    9.08
  -3  -5  10   67.39    7.03
  -3   5  10   36.31    5.97
   3  -5 -10   55.94    8.51
  -3  -5   9   -5.89    3.19
  -3   5   9   -0.98    3.03
   3  -5  -9   -1.14    4.17
  -3  -5   8    9.65    3.52
  -3   5   8    1.47    3.03
   3  -5  -8    4.25    4.33
  -3  -5   7   16.27    3.76
  -3   5   7   13.58    3.19
   3  -5  -7    6.46    4.50
  -3  -5   6   66.65    7.11
  -3   5   6   76.22    6.71
   3  -5  -6   58.88    8.34
   3  -5  -6   77.12    8.01
  -3  -5   5    2.45    3.03
  -3   5   5    2.54    3.27
   3  -5  -5    2.29    3.52
  -3  -5   4  104.11    7.20
  -3   5   4  108.61    7.28
   3  -5  -4   93.39    7.61
   3   5  -4   95.85    6.22
  -3  -5   3  142.05    7.85
  -3   5   3  137.23    8.10
   3  -5  -3  123.33    7.77
   3   5  -3  149.01    6.54
  -3  -5   2   17.42    3.84
  -3   5   2   16.77    3.68
   3  -5  -2   29.60    6.62
   3   5  -2   30.18    4.42
  -3  -5   1  109.51    7.61
  -3   5   1  120.30    7.61
   3  -5  -1  105.09    8.34
   3   5  -1  109.26    5.89
  -3  -5   0  295.07   10.39
  -3   5   0  315.19   10.88
   3  -5   0  286.81   10.96
  -3  -5  -1  186.13    9.65
  -3   5  -1  197.01    9.65
   3  -5   1  189.73    9.65
  -3  -5  -2   41.79    7.20
  -3  -5  -2   56.18    6.62
  -3   5  -2   48.25    7.03
  -3  -5  -3  233.08   10.71
  -3  -5  -3  278.47    9.40
  -3   5  -3  257.77   11.04
  -3  -5  -4   53.16    7.77
  -3  -5  -4   26.82    6.54
  -3   5  -4   49.80    7.77
  -3  -5  -5  302.92   12.35
  -3  -5  -5  279.37   10.63
  -3   5  -5  291.14   11.94
  -3  -5  -6    6.22    4.25
  -3   5  -6    6.13    4.25
  -3  -5  -7   97.32    9.49
  -3   5  -7   67.88    9.73
  -3  -5  -8   15.95    4.74
  -3   5  -8    4.17    5.48
  -3  -5  -9   43.83   10.71
  -3   5  -9    8.51    6.13
  -3  -5 -10   62.73   12.84
  -3   5 -10   60.76   11.45
  -3  -5 -11   53.98   12.59
  -3   5 -11   63.95   14.97
  -3  -5 -12    1.80    7.03
  -3   5 -12   16.68   11.61
  -3  -5 -13   14.80    7.93
  -3   5 -13   10.55    8.01
  -3  -5 -14   26.25    8.51
  -3   5 -14   26.01    9.32
  -3  -5 -15    2.94    9.08
  -3   5 -15   22.00    9.98
  -3  -5 -16   25.03   11.12
  -3   5 -16   99.94   22.00
  -3   5 -17   13.49   11.94
  -3  -6  15   38.44    9.57
  -3  -6  14    0.57    4.74
  -3  -6  13   38.27    5.23
  -3  -6  12   45.06    8.18
  -3   6  12   41.54    5.64
  -3  -6  11   -0.41    3.93
  -3   6  11   13.58    3.68
  -3  -6  10  216.88   10.22
  -3   6  10  262.44    8.67
   3  -6 -10  223.34   10.22
  -3  -6   9   66.73    7.20
  -3   6   9   84.48    6.62
   3  -6  -9   56.92    9.00
  -3  -6   8   -9.81    3.43
  -3   6   8    6.13    3.11
   3  -6  -8   -3.03    4.66
  -3  -6   7    8.67    3.60
  -3   6   7    5.56    3.19
   3  -6  -7   -0.49    4.74
  -3  -6   6   41.46    7.11
  -3   6   6   33.29    5.97
   3  -6  -6   55.94    8.59
  -3  -6   5   15.29    4.01
  -3   6   5   19.38    3.93
   3  -6  -5   49.31    7.03
  -3  -6   4   23.72    4.17
  -3   6   4    7.44    3.84
   3  -6  -4   55.94    7.85
   3   6  -4   16.03    3.03
  -3  -6   3   41.79    6.46
  -3   6   3   19.06    3.93
   3  -6  -3   14.48    4.01
   3   6  -3   30.34    4.91
  -3  -6   2   -1.39    3.43
  -3   6   2   -2.29    2.86
   3  -6  -2    2.54    3.27
   3   6  -2    8.10    4.66
  -3  -6   1  409.32   12.27
  -3   6   1  428.45   12.19
   3  -6  -1  418.72   12.59
  -3  -6   0   13.25    3.84
  -3   6   0    7.85    3.60
   3  -6   0   10.55    4.09
  -3  -6  -1  179.35    9.49
  -3   6  -1  171.82    9.57
   3  -6   1  171.41    9.65
  -3  -6  -2    0.82    3.43
  -3  -6  -2    7.11    3.19
  -3   6  -2    0.65    3.52
  -3  -6  -3   37.46    7.36
  -3  -6  -3   17.99    3.76
  -3   6  -3   14.64    4.09
  -3  -6  -4   52.59    7.93
  -3  -6  -4   17.34    4.09
  -3   6  -4    8.51    4.25
  -3  -6  -5   -4.33    4.09
  -3  -6  -5   -1.14    3.84
  -3   6  -5    2.54    4.25
  -3  -6  -6   89.31    9.73
  -3   6  -6   82.19    9.73
  -3  -6  -7    1.23    5.40
  -3   6  -7   -2.54    4.66
  -3  -6  -8  154.16   12.51
  -3   6  -8  216.15   13.49
  -3  -6  -9   13.25    5.89
  -3   6  -9   -1.96    5.48
  -3  -6 -10    2.86    5.72
  -3   6 -10   -1.31    6.87
  -3  -6 -11   31.08    7.93
  -3   6 -11   23.63    8.67
  -3  -6 -12    6.22    7.11
  -3   6 -12   14.07    8.18
  -3  -6 -13   30.34    8.51
  -3   6 -13    4.01    8.34
  -3  -6 -14   31.98    9.00
  -3   6 -14   16.60    9.32
  -3  -6 -15   15.29    9.16
  -3   6 -15  114.25   21.51
  -3   6 -16   -1.23   11.04
  -3  -7  15  -13.25    5.07
  -3  -7  14   -2.62    4.99
  -3  -7  12   -2.54    4.42
  -3   7  12    3.68    3.27
  -3  -7  11    5.89    4.74
  -3   7  11    4.66    3.27
  -3  -7  10   99.28    9.32
  -3   7  10   90.45    7.69
   3  -7 -10   51.77    9.73
  -3   7   9   -6.95    3.27
   3  -7  -9    4.17    4.66
  -3  -7   8   69.27    8.67
  -3   7   8  102.23    7.52
   3  -7  -8   78.10    9.73
  -3  -7   7  258.18   10.39
  -3   7   7  254.91    9.40
   3  -7  -7  290.65   12.84
  -3  -7   6  102.39    8.75
  -3   7   6  121.85    8.34
   3  -7  -6  119.48   10.47
  -3  -7   5  396.15   12.27
  -3   7   5  441.21   11.53
   3  -7  -5  414.06   13.41
  -3  -7   4   26.82    4.66
  -3   7   4   42.28    6.22
   3  -7  -4   33.12    7.28
   3   7  -4   24.86    3.27
  -3  -7   3  118.01    8.83
  -3   7   3  124.72    8.18
   3  -7  -3  109.10    9.24
  -3  -7   2   14.88    4.17
  -3   7   2   10.63    3.52
   3  -7  -2   17.58    4.25
   3   7  -2   26.01    4.50
  -3  -7   1   32.88    6.62
  -3   7   1   35.57    6.71
   3  -7  -1   43.26    8.18
  -3  -7   0   79.98    7.69
  -3   7   0   85.54    7.69
   3  -7   0   96.09    7.93
  -3  -7  -1    3.43    3.76
  -3   7  -1   10.63    3.76
  -3  -7  -2   53.32    7.93
  -3   7  -2   39.34    7.11
  -3  -7  -3   13.09    4.17
  -3  -7  -3    0.08    3.03
  -3   7  -3    4.66    3.76
  -3  -7  -4  152.93   10.30
  -3  -7  -4  170.60    8.34
  -3   7  -4  140.99    9.98
  -3  -7  -5    1.64    4.33
  -3  -7  -5   -8.75    3.84
  -3   7  -5    9.24    4.58
  -3  -7  -6    6.87    4.83
  -3  -7  -6    3.84    4.58
  -3   7  -6   -6.22    4.91
  -3  -7  -7   53.81   11.20
  -3   7  -7   79.41   11.29
  -3  -7  -8    4.09    6.62
  -3   7  -8    2.78    6.22
  -3  -7  -9   65.59    8.34
  -3   7  -9   56.76   12.27
  -3  -7 -10   20.61    7.03
  -3   7 -10   42.20    9.90
  -3  -7 -11   29.93    7.69
  -3   7 -11   20.94    8.34
  -3  -7 -12   69.02   16.85
  -3   7 -12  105.25   16.77
  -3  -7 -13   79.74   16.93
  -3   7 -13   51.11    9.24
  -3  -7 -14   13.09    9.24
  -3   7 -14   14.48   10.22
  -3  -7 -15  103.37   19.22
  -3   7 -15  132.73   20.69
  -3   7 -16    1.39   11.29
  -3  -8  15  -14.39    5.89
  -3  -8  14    3.35    6.30
  -3  -8  13    5.64    5.81
  -3  -8  12   29.44    5.89
  -3   8  11   -1.64    3.43
  -3  -8  10  109.67   10.71
  -3   8  10   90.04    7.20
  -3  -8   9   49.64    9.73
  -3   8   9   57.98    6.87
   3  -8  -9   63.63   10.14
  -3  -8   8   -4.83    4.17
  -3   8   8   49.64    7.36
  -3  -8   7    3.76    4.09
  -3   8   7    5.40    3.60
   3  -8  -7    5.32    4.99
  -3  -8   6    4.99    3.84
  -3   8   6   37.21    7.77
   3  -8  -6    2.37    4.42
  -3  -8   5   25.19    4.58
  -3   8   5   38.76    6.87
   3  -8  -5   47.84    7.77
  -3  -8   4   77.12    7.77
  -3   8   4   47.76    6.95
   3  -8  -4   46.94    8.42
  -3  -8   3   13.98    4.25
  -3   8   3   33.12    6.79
   3  -8  -3   10.80    3.84
   3   8  -3    8.34    2.37
  -3  -8   2    0.25    3.52
  -3   8   2   13.49    3.76
   3  -8  -2   21.43    4.42
   3   8  -2   24.29    4.33
  -3  -8   1  126.92    9.16
  -3   8   1  122.10    8.59
   3  -8  -1  120.87    9.65
  -3  -8   0   31.16    7.36
  -3   8   0   62.15    7.93
   3  -8   0   44.00    8.10
  -3  -8  -1    4.33    3.76
  -3   8  -1    4.01    4.17
  -3  -8  -2  346.02   12.35
  -3   8  -2  350.60   12.68
  -3  -8  -3   86.61    9.24
  -3  -8  -3   59.70    6.87
  -3   8  -3  107.62    9.57
  -3  -8  -4  320.99   14.23
  -3  -8  -4  316.74    9.49
  -3   8  -4  330.15   13.33
  -3  -8  -5  169.70   11.53
  -3  -8  -5  122.92    8.51
  -3   8  -5  133.63   11.78
  -3  -8  -6  268.00   14.23
  -3  -8  -6  228.17   10.39
  -3   8  -6  249.76   13.33
  -3  -8  -7    4.83    5.32
  -3   8  -7   52.50   11.37
  -3  -8  -8    6.71    6.71
  -3   8  -8   12.92    6.87
  -3  -8  -9   49.40    9.16
  -3   8  -9   51.93   15.29
  -3  -8 -10   63.05   14.31
  -3   8 -10   36.31    7.52
  -3  -8 -11   -2.29    7.03
  -3   8 -11   10.80    7.44
  -3  -8 -12   22.82    8.34
  -3   8 -12    7.36    8.42
  -3  -8 -13   18.48   10.06
  -3   8 -13    4.83    9.08
  -3  -8 -14   16.93    9.65
  -3   8 -14    0.98    9.57
  -3   8 -15  -13.25    9.98
  -3   8 -16   -3.76   11.78
  -3  -9  15   -1.39    6.95
  -3  -9  14  -17.50    6.87
  -3  -9  13   -2.13    6.38
  -3  -9  12    8.42    6.95
  -3  -9  11   21.10    7.28
  -3   9  11   13.66    3.93
   3  -9 -11   19.14    4.99
  -3  -9  10   51.85    8.01
  -3   9  10   51.69    7.61
  -3  -9   9   19.55    6.30
  -3   9   9   32.96    7.20
  -3  -9   8  271.43   13.82
  -3   9   8  278.96   10.30
   3  -9  -8  284.76   15.05
  -3  -9   7   14.64    5.40
  -3   9   7   11.20    3.93
   3  -9  -7   18.65    5.81
  -3  -9   6    4.83    4.58
  -3   9   6   45.80    7.85
   3  -9  -6    8.10    5.72
  -3  -9   5   36.80    6.13
  -3   9   5   59.29    7.69
   3  -9  -5   48.17   10.30
   3   9  -5   49.07    8.59
  -3  -9   4  118.50    9.90
  -3   9   4  140.26   10.14
   3  -9  -4   92.74   10.80
   3   9  -4  132.98    5.81
  -3  -9   3   43.59    8.26
  -3   9   3   42.04    8.83
   3  -9  -3   33.37    5.64
   3   9  -3   25.03    4.66
  -3  -9   2   -3.03    3.84
  -3   9   2    0.16    4.17
   3  -9  -2    9.65    4.58
  -3  -9   1    5.89    3.84
  -3   9   1   -0.41    3.93
   3  -9  -1   -5.23    4.25
  -3  -9   0   -4.17    4.09
  -3   9   0    6.54    4.17
   3  -9   0   -5.89    4.50
  -3  -9  -1   30.01    5.48
  -3   9  -1   24.70    5.23
  -3  -9  -2   69.68    9.08
  -3   9  -2   60.93    9.49
  -3  -9  -3   10.88    4.91
  -3   9  -3   46.45    9.65
  -3  -9  -4    7.44    4.83
  -3  -9  -4   -2.70    3.35
  -3   9  -4   11.94    5.64
  -3  -9  -5    6.87    5.07
  -3  -9  -5   -9.16    3.84
  -3  -9  -6   21.67    6.13
  -3  -9  -6   21.92    4.91
  -3   9  -6   21.34    6.79
  -3  -9  -7    5.07    7.11
  -3  -9  -7   -4.09    5.89
  -3   9  -7    0.25    6.05
  -3  -9  -8   14.39    7.11
  -3  -9  -9   -1.23    6.62
  -3   9  -9    3.84    6.30
  -3  -9 -10   84.07   15.87
  -3   9 -10  112.86   15.05
  -3  -9 -11    3.84    7.93
  -3   9 -11   -1.23    7.52
  -3  -9 -12   11.78    8.67
  -3   9 -12   10.22    9.00
  -3  -9 -13   21.84   10.22
  -3   9 -13  -20.94    9.24
  -3  -9 -14   44.24   19.38
  -3   9 -14   54.55   10.80
  -3  -9 -15   10.14   12.27
  -3   9 -15   14.31   11.29
  -3 -10  15  -22.33    7.85
  -3 -10  14   19.63    9.08
  -3 -10  13   66.16   15.46
  -3 -10  12   77.61   15.29
  -3 -10  11   30.67    8.10
  -3  10  11   47.68    8.67
   3 -10 -11   15.54    5.48
  -3 -10  10   61.91   14.23
  -3  10  10   32.55    4.66
   3 -10 -10   30.67    5.72
  -3 -10   9   20.61    7.44
  -3  10   9    9.08    4.01
   3 -10  -9    8.75   10.55
  -3 -10   8  327.53   15.78
  -3  10   8  308.97   11.29
   3 -10  -8  251.40   15.46
  -3 -10   7   26.17    7.36
  -3  10   7   46.21    7.61
   3 -10  -7   65.83   11.61
  -3 -10   6   10.63    6.22
  -3  10   6    5.07    4.17
   3 -10  -6   10.71    5.72
  -3 -10   5   50.79   10.80
  -3  10   5   10.22    4.50
   3 -10  -5   27.56    6.71
   3  10  -5   39.42    5.23
  -3 -10   4  122.34   12.19
  -3  10   4  116.46    9.98
   3 -10  -4  126.92   10.39
   3  10  -4  148.43    5.81
  -3 -10   3   88.00   10.14
  -3  10   3  126.43    9.57
   3 -10  -3  116.46   10.39
   3  10  -3   91.76    4.66
  -3 -10   2   40.73    8.91
  -3  10   2   73.77    8.91
   3 -10  -2   46.12    9.73
  -3 -10   1   35.17    5.64
  -3  10   1   76.63    8.75
   3 -10  -1   21.10    4.83
  -3 -10   0   64.85    9.65
  -3  10   0   70.66   10.06
   3 -10   0   62.81   10.22
  -3 -10  -1   84.15    9.90
  -3  10  -1  110.57   10.55
  -3 -10  -2   67.80    9.49
  -3  10  -2   87.42   11.29
  -3 -10  -3    6.13    4.42
  -3  10  -3    4.09    5.15
  -3 -10  -4    0.49    5.23
  -3 -10  -4    0.33    3.35
  -3  10  -4   -1.39    5.48
  -3 -10  -5   60.93   11.04
  -3 -10  -5  101.33    8.10
  -3  10  -5   52.59   12.02
  -3 -10  -6   -6.05    5.97
  -3  10  -6   10.63    7.28
  -3 -10  -7  147.53   14.15
  -3  10  -7  160.37   16.77
  -3 -10  -8   70.17   16.27
  -3  10  -8   27.31    7.44
  -3 -10  -9   20.61    7.85
  -3  10  -9   14.48    7.61
  -3 -10 -10    3.68    8.26
  -3  10 -10    7.11    7.03
  -3 -10 -11   -7.03    9.00
  -3  10 -11    0.49    7.69
  -3  10 -12   51.85   10.55
  -3 -10 -13    9.73   10.96
  -3  10 -13   23.06   10.30
  -3 -10 -14  108.11   20.77
  -3  10 -14   86.93   19.79
  -3 -11  16   41.79   11.94
  -3 -11  15   11.86    9.32
  -3 -11  14  156.20   18.73
  -3 -11  13   43.51   11.45
  -3 -11  12   -4.25   14.80
  -3 -11  11   19.55    9.08
  -3  11  11   11.78    5.40
   3 -11 -11    1.39    5.89
  -3 -11  10   25.76    8.51
  -3  11  10   44.24    9.49
   3 -11 -10   19.79    5.48
  -3 -11   9   36.23    9.49
  -3  11   9   47.19    8.91
   3 -11  -9   49.31    5.97
   3 -11  -9   34.92    7.44
  -3 -11   8    7.52    8.18
  -3  11   8    7.77    4.58
   3 -11  -8    6.71    4.74
   3 -11  -8    1.55   11.37
  -3 -11   7   14.48    7.36
  -3  11   7   45.80    9.32
   3 -11  -7   23.23    6.79
  -3 -11   6   64.12   12.68
  -3  11   6   16.44    4.99
   3 -11  -6    1.72    6.30
  -3 -11   5   59.05   13.49
  -3  11   5   47.35    8.51
   3 -11  -5   15.87    6.22
   3  11  -5   16.19    2.62
  -3 -11   4   19.06    6.62
  -3  11   4   35.82    8.26
   3 -11  -4   25.68    6.30
   3  11  -4    5.97    2.37
  -3 -11   3  194.15   13.82
  -3  11   3  245.92   11.86
   3 -11  -3  202.74   12.92
  -3 -11   2  379.30   15.46
  -3  11   2  438.84   14.23
   3 -11  -2  368.59   15.87
  -3 -11   1   -1.55    4.66
  -3  11   1  -12.51    4.74
   3 -11  -1   -3.84    5.56
  -3 -11   0   90.94   10.80
  -3  11   0  120.71   10.63
   3 -11   0  103.70   11.78
  -3 -11  -1   82.35   10.55
  -3  11  -1   65.34   10.96
  -3 -11  -2   22.74    5.72
  -3  11  -2   19.87    6.54
  -3 -11  -3   97.81   11.37
  -3  11  -3  109.51   12.76
  -3 -11  -4   24.21    6.05
  -3  11  -4   23.39    5.56
  -3 -11  -5   31.98    6.62
  -3 -11  -6   31.98    7.61
  -3  11  -6   24.04    7.03
  -3 -11  -7    8.83    7.44
  -3  11  -7    4.74    6.38
  -3 -11  -8    7.61    7.28
  -3  11  -8   -0.33    6.62
  -3 -11  -9   26.66   10.14
  -3  11  -9   37.62    8.42
  -3  11 -10   -0.08    7.85
  -3 -11 -11   53.40   11.37
  -3  11 -11   91.19   18.65
  -3 -11 -12    6.05    9.81
  -3  11 -12   22.57   10.14
  -3 -11 -13    3.27    9.81
  -3  11 -13   31.49   11.86
  -3 -11 -14  -14.97   10.39
  -3  11 -14   15.78   12.68
  -3 -12  15   31.00   11.12
  -3 -12  14   28.05   11.12
  -3 -12  13   13.82   10.39
  -3 -12  12   22.41   10.06
  -3 -12  11  108.52   16.03
   3 -12 -11   36.97   11.94
  -3 -12  10    7.36    9.24
  -3  12  10   55.86    9.40
   3 -12 -10  -15.05    5.72
   3 -12 -10   13.41    7.28
  -3 -12   9  115.97   17.42
  -3  12   9   81.45   11.45
   3 -12  -9  132.57   13.25
   3 -12  -9   78.18   14.56
  -3 -12   8  -16.60   16.36
  -3  12   8   11.37    4.99
   3 -12  -8    1.72    5.48
   3 -12  -8   -7.44    6.22
  -3 -12   7   98.14   17.50
  -3  12   7   85.63   10.71
   3 -12  -7  100.84   12.27
   3 -12  -7  121.28   23.88
  -3 -12   6   41.87    9.32
  -3  12   6   57.74   10.14
   3 -12  -6   25.76    6.05
   3 -12  -6    9.40    6.22
   3  12  -6   37.62    5.72
  -3 -12   5   78.18   13.09
  -3  12   5   68.53   10.63
   3 -12  -5   41.46    8.10
   3  12  -5   84.23    4.91
  -3 -12   4   -4.09    7.20
  -3  12   4   46.21   10.55
   3 -12  -4   50.87   11.29
  -3 -12   3   72.21   13.41
  -3  12   3   51.11   10.30
   3 -12  -3   56.67   10.96
  -3 -12   2   50.30   12.51
  -3  12   2  -13.74    4.74
   3 -12  -2   -4.58    5.32
  -3 -12   1   -8.26    5.48
  -3  12   1    0.41    4.91
   3 -12  -1    0.16    5.15
  -3 -12   0   15.05    5.64
  -3  12   0   11.45    5.23
  -3 -12  -1   50.30   10.88
  -3  12  -1   54.14   11.20
  -3 -12  -2   15.05    5.48
  -3  12  -2    2.54    6.13
  -3 -12  -3    3.19    5.64
  -3  12  -3  -18.56    8.91
  -3 -12  -4   14.07    6.13
  -3  12  -4   31.08    6.95
  -3 -12  -5    1.80    6.13
  -3  12  -5   -5.23    5.64
  -3 -12  -6   34.76   12.35
  -3  12  -6   29.03    7.20
  -3 -12  -8   12.27    8.34
  -3  12  -8   18.97    8.34
  -3  12  -9   86.93   16.77
  -3 -12 -10    0.49    8.75
  -3  12 -10    5.64    8.75
  -3 -12 -11  131.42   20.28
  -3  12 -11   47.60   10.88
  -3 -12 -12  -31.32   10.88
  -3  12 -12   31.40   11.53
  -3 -12 -13   31.08   10.71
  -3  12 -13   64.28   14.31
   3 -12  13   34.18    9.08
  -3 -13  15   17.75   12.76
  -3 -13  14   51.52   13.09
  -3 -13  13  136.41   20.53
  -3 -13  12  133.63   20.36
  -3 -13  11   44.08   10.30
   3 -13 -11   13.98    9.08
  -3 -13  10   94.87   16.52
  -3  13  10   48.25   11.04
   3 -13 -10    8.01    6.71
   3 -13 -10   -9.16    8.42
  -3 -13   9  110.00   16.19
  -3  13   9   92.99   11.53
   3 -13  -9   73.85   13.00
   3 -13  -9  105.99   16.27
  -3 -13   8   33.37    9.32
  -3  13   8   24.37    5.81
   3 -13  -8   30.59    7.03
   3 -13  -8   11.86    7.28
  -3 -13   7  126.27   15.05
  -3  13   7   78.26   11.45
   3 -13  -7   16.68    6.95
   3 -13  -7   20.94    7.69
  -3 -13   6  -16.27    8.18
  -3  13   6    2.78    5.72
   3 -13  -6    0.74    6.05
  -3 -13   5    9.16    7.93
  -3  13   5    1.64    6.05
   3 -13  -5   58.23   12.27
   3 -13  -5   20.69    6.71
  -3 -13   4  107.05   14.97
  -3  13   4  157.84   13.25
   3 -13  -4  122.02   13.25
   3 -13  -4  149.82   12.84
  -3 -13   3   28.95    7.69
  -3  13   3    3.52    5.81
   3 -13  -3   58.23   13.09
  -3 -13   2  132.89   14.72
  -3  13   2  101.82   13.25
   3 -13  -2  150.64   13.25
  -3 -13   1   24.37    8.59
  -3  13   1   57.74   14.39
   3 -13  -1   14.80    6.54
  -3 -13   0   -3.60    7.36
  -3  13   0   13.98    6.62
  -3 -13  -1   -7.44    6.13
  -3  13  -1   13.90   10.63
  -3 -13  -2   58.23   10.80
  -3  13  -2   79.57   13.00
  -3 -13  -3   13.09    5.89
  -3  13  -3   24.37    7.44
  -3 -13  -4   19.46    6.38
  -3  13  -4   55.94   13.17
  -3 -13  -5   57.41   11.12
  -3  13  -5   96.42   14.88
  -3 -13  -6  136.57   15.29
  -3  13  -6  137.64   16.03
  -3 -13  -7   10.22    7.61
  -3  13  -7    9.00    8.51
  -3 -13  -8    8.26    7.85
  -3  13  -8   -0.98    9.32
  -3 -13  -9   12.19    8.51
  -3  13  -9    0.25   10.30
  -3 -13 -10    7.28   10.30
  -3  13 -10   25.52   10.06
  -3 -13 -11  -13.82   10.39
  -3  13 -11   34.35   11.78
   3 -13  11   20.04    8.91
  -3 -13 -12    1.64   11.45
  -3  13 -12   10.30   12.10
   3 -13  12   19.46    8.51
  -3 -13 -13    0.57   12.59
  -3  13 -13  136.08   24.04
   3 -13  13   33.78    9.81
  -3 -14  14   52.34   13.98
  -3 -14  13  151.13   21.92
  -3 -14  12   92.41   18.89
   3 -14 -12   28.54   10.63
  -3 -14  11  146.80   20.20
   3 -14 -11   10.47    9.90
  -3 -14  10  136.08   19.55
  -3  14  10    8.18    6.38
   3 -14 -10    0.57    6.95
   3 -14 -10   12.59    9.49
  -3  14   9    4.99    6.46
   3 -14  -9   -7.61    6.62
   3 -14  -9   28.71    8.59
  -3 -14   8   90.12   17.17
  -3  14   8   15.13    6.54
   3 -14  -8    3.68    6.87
   3 -14  -8    7.20    8.91
  -3 -14   7  110.16   16.85
  -3  14   7   56.84   12.27
   3 -14  -7   52.26    8.10
   3 -14  -7   39.26    9.00
  -3 -14   6  100.51   15.78
  -3  14   6   -0.33    6.38
   3 -14  -6   11.45    6.95
   3 -14  -6   10.30    7.44
  -3 -14   5   15.21    9.24
  -3  14   5   10.63    6.22
   3 -14  -5    0.98    7.44
   3 -14  -5    8.91    6.79
  -3 -14   4   98.71   16.11
  -3  14   4   64.85   13.41
   3 -14  -4  131.10   15.05
  -3 -14   3   -6.22    7.28
  -3  14   3   -4.17    7.28
   3 -14  -3   -6.46    7.11
   3 -14  -3   -0.25   13.98
  -3 -14   2   60.76   10.06
  -3  14   2   52.42    8.67
   3 -14  -2   74.50   13.41
   3 -14  -2   41.87    9.49
  -3 -14   1    8.51    7.85
   3 -14  -1   -8.10    6.62
  -3 -14   0    1.23    7.28
  -3  14   0   71.56   13.74
  -3 -14  -1   35.82    7.77
  -3  14  -1   92.09   13.82
  -3 -14  -2   10.39    6.87
  -3  14  -2   66.00   14.39
  -3 -14  -3    5.07    6.54
  -3  14  -3   19.55    8.42
  -3 -14  -4   13.33    6.79
  -3  14  -4   52.09    9.65
  -3 -14  -5   55.28    8.34
  -3  14  -5  182.21   18.16
  -3 -14  -6   36.88    8.10
  -3  14  -6   90.04   18.16
  -3 -14  -7   57.17    9.24
  -3  14  -7  136.98   18.81
   3 -14   7  110.81   14.15
  -3 -14  -8    5.23    7.93
  -3  14  -8    5.15   10.14
   3 -14   8   14.39    7.85
  -3 -14  -9    0.82    9.16
  -3  14  -9   85.71   19.87
   3 -14   9   67.80   15.05
  -3 -14 -10   10.80    9.49
  -3  14 -10    0.90   11.12
   3 -14  10   -4.17    8.10
  -3 -14 -11   23.63   11.94
  -3  14 -11  106.40   23.88
   3 -14  11   28.13   10.71
  -3 -14 -12    6.62   12.43
  -3  14 -12   24.62   13.25
   3 -14  12   34.10   11.20
   3 -15 -13   -4.99   11.04
  -3 -15  12   20.77   11.45
   3 -15 -12   -8.01   10.88
  -3 -15  11   75.81   17.75
   3 -15 -11   13.49    9.00
  -3 -15  10   31.73    9.81
   3 -15 -10   21.02    9.65
  -3 -15   9   73.60   17.17
  -3  15   9   -4.91    7.11
   3 -15  -9   -5.64    7.85
   3 -15  -9   -2.13    9.65
  -3 -15   8  174.11   20.61
  -3  15   8   21.92    8.01
   3 -15  -8   35.66    8.42
   3 -15  -8   48.99   10.63
  -3 -15   7   79.57   16.93
  -3  15   7   80.64   15.05
   3 -15  -7   -0.82    7.85
   3 -15  -7   -7.85    9.00
  -3 -15   6  130.03   17.26
  -3  15   6   26.33    7.36
   3 -15  -6   42.28    9.32
   3 -15  -6   65.18   15.70
  -3 -15   5   30.50   10.39
  -3  15   5    7.11    7.20
   3 -15  -5   22.82    8.10
   3 -15  -5   22.00    7.44
  -3 -15   4   41.05   11.53
  -3  15   4   21.34    8.91
   3 -15  -4   37.62    9.40
   3 -15  -4   22.65    8.26
  -3 -15   3   90.20   16.85
  -3  15   3   74.67   14.07
   3 -15  -3   92.33   13.33
  -3 -15   2   58.31   10.06
  -3  15   2   47.51    7.93
   3 -15  -2   67.55   13.25
   3 -15  -2   99.77   13.82
  -3 -15   1   23.80    9.08
  -3  15   1   11.69    7.20
   3 -15  -1   18.40    7.11
  -3 -15   0   72.87   15.87
  -3  15   0    2.62    7.52
   3 -15   0   22.98    7.44
  -3 -15  -1    6.62    7.44
  -3  15  -1   14.97    7.77
   3 -15   1   30.91    7.77
  -3 -15  -2   20.36    7.69
  -3  15  -2   38.93    8.91
   3 -15   2   82.35   14.23
  -3 -15  -3  -14.31    6.46
  -3  15  -3   -3.76    8.51
   3 -15   3   60.52   13.66
  -3 -15  -4  -12.27    6.46
  -3  15  -4   19.38    9.40
   3 -15   4   14.07    7.61
  -3 -15  -5  -11.61    7.69
  -3  15  -5   -7.03    8.75
   3 -15   5   11.86    7.36
  -3 -15  -6    1.72    8.26
  -3  15  -6   26.42   10.39
   3 -15   6  120.38   15.13
  -3 -15  -7   16.93    8.34
  -3  15  -7    1.39    9.90
   3 -15   7    5.89    8.34
  -3 -15  -8   97.40   18.65
  -3  15  -8   83.34   19.95
   3 -15   8   98.71   17.42
  -3 -15  -9   -2.94    9.65
  -3  15  -9   20.61   11.04
   3 -15   9    3.35    9.24
  -3 -15 -10   47.27   11.04
  -3  15 -10    6.62   11.12
   3 -15  10   28.13    9.65
  -3 -15 -11   32.22   12.19
  -3  15 -11   15.05   12.43
   3 -15  11  -16.60    9.81
  -3 -16  12  137.88   22.57
   3 -16 -12   26.33   12.51
  -3 -16  11   19.30   10.63
   3 -16 -11  100.26   23.72
  -3 -16  10   75.08   18.24
   3 -16 -10   83.34   19.30
  -3 -16   9   93.15   18.07
   3 -16  -9   -5.72    8.67
   3 -16  -9    2.37   10.14
  -3 -16   8  140.99   18.73
  -3  16   8   14.56    7.77
   3 -16  -8   13.82    9.00
   3 -16  -8   13.82   10.71
  -3 -16   7   88.41   16.85
  -3  16   7   12.19    8.67
   3 -16  -7   -1.80    9.16
   3 -16  -7   22.24    8.67
  -3 -16   6   20.94    9.65
  -3  16   6   18.48   15.95
   3 -16  -6    6.38    9.00
  -3 -16   5   12.59   10.63
  -3  16   5   83.50   13.49
   3 -16  -5    0.49    7.28
   3 -16  -5   11.69    8.59
  -3 -16   4   14.88   10.96
  -3  16   4   -7.85    7.11
   3 -16  -4   15.70    8.26
   3 -16  -4   10.06    7.52
  -3 -16   3   24.53   10.88
  -3  16   3  -11.69    7.20
   3 -16  -3    3.43    8.34
   3 -16  -3   -2.13    7.28
  -3 -16   2    8.75   11.53
  -3  16   2   -0.41    7.93
   3 -16  -2   72.95   16.93
   3 -16  -2   17.09    8.26
  -3 -16   1    8.18    9.81
  -3  16   1   16.68    8.01
   3 -16  -1  -10.30    7.52
  -3 -16   0   23.55    9.98
  -3  16   0   16.36    8.67
   3 -16   0    6.05    7.52
  -3 -16  -1   10.47    8.34
  -3  16  -1   12.19    8.34
   3 -16   1   10.96    7.61
  -3 -16  -2   19.63    8.83
  -3  16  -2   31.73    8.51
   3 -16   2   40.40    8.83
  -3 -16  -3   54.63    9.32
  -3  16  -3   70.33   10.22
   3 -16   3  157.02   15.78
  -3 -16  -4  115.07   16.11
  -3  16  -4  112.45   13.09
   3 -16   4  162.74   16.36
  -3 -16  -5   20.12    8.83
  -3  16  -5   23.14    9.40
   3 -16   5   78.43   15.95
  -3 -16  -6   15.87    9.00
  -3  16  -6   16.03   10.39
   3 -16   6   28.54    9.32
  -3 -16  -7   -2.62    8.34
  -3  16  -7  -24.94    9.65
   3 -16   7   -3.43    8.83
  -3 -16  -8   28.46    9.49
  -3  16  -8   18.40   10.80
   3 -16   8   24.29    9.49
  -3 -16  -9   17.99   11.04
  -3  16  -9   -0.08   10.96
   3 -16   9   -1.55   10.39
  -3  16 -10    5.89   12.10
   3 -16  10   20.45   10.47
   3 -17 -10  -20.94   10.63
   3 -17  -9    9.65   13.90
   3 -17  -9  -10.06   10.22
  -3 -17   8  134.20   20.12
   3 -17  -8   21.34   10.80
   3 -17  -8   11.86    9.73
  -3 -17   7  117.44   19.06
  -3  17   7   24.45    8.10
   3 -17  -7  -10.30    8.01
   3 -17  -7   11.04    9.08
  -3 -17   6   16.03   10.14
  -3  17   6    6.22    8.75
   3 -17  -6   16.52    9.40
   3 -17  -6   23.31   10.06
  -3 -17   5  176.57   21.67
  -3  17   5  110.49   18.65
   3 -17  -5  111.22   18.65
   3 -17  -5  101.00   20.04
  -3 -17   4  161.19   19.30
  -3  17   4   29.85    9.40
   3 -17  -4   17.50    9.00
   3 -17  -4   12.68    8.42
  -3 -17   3   93.89   19.63
  -3  17   3   30.59    8.18
   3 -17  -3    6.05    9.16
   3 -17  -3   18.16    9.08
  -3 -17   2  -12.59   11.78
  -3  17   2   -6.22    8.18
  -3 -17   1   19.46   10.96
  -3  17   1   19.87    9.65
   3 -17  -1   44.73   11.29
  -3 -17   0  -14.80   10.14
  -3  17   0   20.28    8.18
   3 -17   0   25.35   10.14
  -3 -17  -1   78.59   18.97
  -3  17  -1   12.84    8.10
   3 -17   1   17.99    9.24
  -3 -17  -2  -13.17    8.83
  -3  17  -2    8.67    8.42
   3 -17   2   10.30    8.42
  -3 -17  -3   19.87    8.59
  -3  17  -3   31.98    9.49
   3 -17   3   40.07    9.65
  -3 -17  -4  100.26   16.11
  -3  17  -4  113.10   19.14
   3 -17   4  134.45   17.66
  -3 -17  -5   -3.19    8.01
  -3  17  -5   -0.08    8.51
   3 -17   5   21.59    9.81
  -3  17  -6  -24.37    9.08
   3 -17   6   17.66   10.14
  -3 -17  -7  -19.63    8.83
  -3  17  -7   -3.35    9.90
   3 -17   7   19.63   10.14
  -3 -17  -8   20.04   10.14
  -3  17  -8   13.49   10.63
   3 -17   8  117.93   19.63
  -3 -18   9  149.74   23.31
  -3 -18   8   92.90   21.26
   3 -18  -8   17.66   10.22
   3 -18  -8   12.51   11.20
  -3 -18   7   31.98   10.55
   3 -18  -7   79.57   19.30
   3 -18  -7   30.91   11.29
  -3 -18   6   21.67   11.29
  -3  18   6   -0.90    9.08
   3 -18  -6    0.33    9.40
   3 -18  -6   -9.00   10.30
  -3  18   5  -19.06    9.00
   3 -18  -5    2.45    8.83
   3 -18  -5  -12.35    8.67
  -3 -18   4  108.28   20.77
  -3  18   4   80.64   19.38
   3 -18  -4  -25.27    9.32
   3 -18  -4   -2.29    8.42
  -3 -18   3   48.41   14.48
  -3  18   3   -6.05   10.39
   3 -18  -3    0.98    9.57
   3 -18  -3  -16.85    8.67
  -3 -18   2   22.33   14.64
  -3  18   2   22.00   10.30
   3 -18  -2   14.56    9.40
  -3 -18   1   60.03   12.68
  -3  18   1  156.77   17.34
   3 -18  -1   76.14   18.07
  -3 -18   0    6.87   12.27
   3 -18   0   -5.48    9.40
  -3 -18  -1   48.74   12.02
  -3  18  -1   92.66   17.66
   3 -18   1   55.94   11.20
  -3 -18  -2    4.01    9.40
  -3  18  -2    0.16    9.16
   3 -18   2    2.62    9.32
  -3  18  -3  -15.70    9.16
   3 -18   3    5.23   10.39
  -3 -18  -4   15.29    9.00
  -3  18  -4   41.54   11.04
   3 -18   4   -5.64   10.06
  -3 -18  -5   20.53   10.06
  -3  18  -5  -27.72    9.90
   3 -18   5  -24.70   10.06
  -3 -18  -6  -14.88    9.49
  -3  18  -6  -21.02   11.04
   3 -18   6   17.50   10.96
  -3 -18  -7    6.30   10.22
  -3  18  -7  -22.08   10.71
   3 -18   7   -2.13   10.71
  -3 -19   6   19.63   12.19
   3 -19  -6   19.30    9.98
   3 -19  -6  -16.77   10.47
  -3 -19   5   94.21   23.23
  -3  19   5  -14.07    9.57
   3 -19  -5    9.98    9.73
   3 -19  -5    6.22    9.40
  -3 -19   4  145.08   23.31
  -3  19   4  -16.93    9.00
   3 -19  -4  -12.02    9.65
  -3 -19   3  123.24   23.96
  -3  19   3   11.78   10.47
   3 -19  -3  -19.55    9.90
  -3 -19   2   -0.74   14.80
  -3  19   2    6.79   10.96
   3 -19  -2   -8.26   10.39
  -3 -19   1    6.95   14.97
  -3  19   1   44.49   11.61
   3 -19  -1    9.90   10.71
  -3 -19   0  -20.69   12.27
  -3  19   0    3.60   12.27
   3 -19   0   11.29   11.53
  -3 -19  -1   59.86   14.07
  -3  19  -1  125.70   21.02
   3 -19   1   12.35   10.06
  -3 -19  -2   -4.66   11.78
  -3  19  -2   20.85   11.04
   3 -19   2  -13.09   10.22
  -3 -19  -3   19.22   11.20
  -3  19  -3   24.29   11.37
   3 -19   3   21.67   11.29
  -3 -19  -4  -18.48   10.06
  -3  19  -4    1.23   10.71
   3 -19   4    6.13   10.14
  -4   0  13   -9.81    5.64
  -4   0  12   -3.35    5.56
  -4   0  11   -2.70    5.72
  -4   0  10   99.77   11.04
  -4   0   8  244.69   11.45
   4   0  -8  222.85   12.10
  -4   0   7   50.21    9.08
   4   0  -7   -0.74    4.99
  -4   0   6   10.22    4.58
   4   0  -6   11.45    4.83
  -4   0   5    2.62    4.66
   4   0  -5    2.70    4.17
  -4   0   4   47.51    8.91
   4   0  -4   13.09    4.91
  -4   0   3    6.05    4.25
   4   0  -3    1.47    3.52
  -4   0   2    2.94    4.74
   4   0  -2    0.00    3.84
  -4   0   1   -8.01    4.91
   4   0  -1    1.80    3.60
  -4   0   0   12.59    5.64
   4   0   0    7.85    4.01
  -4   0  -1   -1.39    4.99
  -4   0  -2    5.72    5.48
  -4   0  -3   -0.82    5.40
  -4   0  -4  225.55   13.82
  -4   0  -5   -3.76    5.72
  -4   0  -6  364.99   16.44
  -4   0  -7    1.47   10.55
  -4   0  -8    7.20    6.22
  -4   0  -9  -10.39    6.38
  -4   0 -10   74.75   15.46
  -4   0 -11   15.87    9.24
  -4   0 -12  170.43   21.10
  -4   0 -13   20.69   10.06
  -4   0 -14  125.37   21.26
  -4  -1  13   77.86   10.96
  -4   1  13   26.17    7.93
  -4  -1  12   65.83   10.06
  -4   1  12   22.33    5.07
  -4  -1  11   12.59    5.23
  -4   1  11    6.05    5.32
  -4  -1  10   17.91    5.23
  -4   1  10   -4.01    5.40
  -4  -1   9   -3.60    4.83
  -4   1   9   17.26    5.07
  -4  -1   8    0.08    5.07
  -4   1   8   29.69    5.64
   4  -1  -8   17.42    5.56
  -4  -1   7  -10.63    4.74
  -4   1   7   20.85    5.40
   4  -1  -7  -12.84    4.91
   4   1  -7    1.47    5.07
  -4  -1   6   -2.62    5.07
  -4   1   6   58.56   10.14
   4  -1  -6   16.52    4.91
   4   1  -6   19.22    4.91
  -4  -1   5  141.48   10.71
  -4   1   5  188.83   12.02
   4  -1  -5  193.49   11.20
   4   1  -5  187.77   10.88
  -4  -1   4  120.79    9.98
  -4   1   4  161.93   11.37
   4  -1  -4  132.40   10.30
   4   1  -4  118.58    9.32
  -4  -1   3  203.47   10.96
  -4   1   3  219.99   11.86
   4  -1  -3  182.54   10.22
   4   1  -3  170.92    9.24
  -4  -1   2   27.72    5.23
  -4   1   2   64.36    9.49
   4  -1  -2   41.95    8.18
   4   1  -2   20.36    4.50
  -4  -1   1   39.34    8.67
  -4   1   1   74.26    9.98
   4  -1  -1   47.92    8.01
   4   1  -1   42.77    8.18
  -4  -1   0   19.38    5.07
  -4   1   0   22.98    5.81
   4  -1   0   16.11    4.50
  -4  -1  -1   49.15    9.98
  -4   1  -1    7.28    5.23
  -4  -1  -2  158.66   12.59
  -4   1  -2  114.66   11.45
  -4  -1  -3   17.01    5.81
  -4   1  -3   14.80    5.97
  -4  -1  -4    0.08    6.05
  -4   1  -4   -1.88    5.07
  -4  -1  -5  167.82   14.07
  -4   1  -5  172.97   13.17
  -4  -1  -6   11.29    6.22
  -4   1  -6    8.42    5.89
  -4  -1  -7   18.56   13.09
  -4  -1  -8   11.45    6.71
  -4   1  -8    2.94    6.54
  -4  -1  -9   30.34    7.36
  -4   1  -9   25.35    7.85
  -4  -1 -10   56.84    9.81
  -4   1 -10  105.33   16.44
  -4  -1 -11   16.68    8.59
  -4   1 -11   25.27    9.49
  -4  -1 -12   99.77   19.63
  -4   1 -12   49.07   10.55
  -4  -1 -13    6.22    9.65
  -4   1 -13   -6.54    9.98
  -4  -1 -14    1.39   10.63
  -4   1 -14   -8.26   10.63
  -4  -2  13   -9.08    5.72
  -4  -2  12   16.93    5.64
  -4   2  12   -4.33    4.74
  -4  -2  11   29.60    5.56
  -4   2  11    5.72    4.74
  -4  -2  10   58.88   10.55
  -4   2  10   31.00    5.40
  -4  -2   9   16.11    5.23
  -4   2   9   12.35    4.83
  -4  -2   8   12.68    5.40
  -4   2   8   27.64    5.32
   4  -2  -8   48.82   10.88
  -4  -2   7   78.67    9.40
  -4   2   7   55.45    9.65
   4  -2  -7   79.57   11.45
   4   2  -7   73.52    9.08
  -4   2   6   -9.90    4.42
   4  -2  -6   39.17    9.24
   4   2  -6   -7.52    4.01
  -4  -2   5   73.85    9.73
  -4   2   5   62.32    9.90
   4  -2  -5   74.18    9.73
   4   2  -5  104.35    9.00
  -4  -2   4   71.89    9.65
  -4   2   4   80.23   10.06
   4  -2  -4   41.95    9.73
   4   2  -4   40.07    5.32
  -4  -2   3   16.03    5.40
  -4   2   3    6.79    4.58
   4  -2  -3   14.64    4.74
   4   2  -3    6.46    3.68
  -4  -2   2    9.81    5.07
  -4   2   2    1.55    4.33
   4  -2  -2   13.66    4.42
   4   2  -2    7.36    3.93
  -4  -2   1   -8.83    4.66
  -4   2   1   -7.36    4.91
   4  -2  -1    4.83    4.17
   4   2  -1    5.56    3.60
  -4  -2   0   75.08   10.06
  -4   2   0   97.73   10.71
   4  -2   0  105.50    9.90
  -4  -2  -1   18.89    5.07
  -4   2  -1   13.66    5.40
  -4  -2  -2  129.38   10.80
  -4   2  -2  136.90   11.53
  -4  -2  -3   74.26   11.37
  -4   2  -3   59.37   10.55
  -4  -2  -4  125.29   13.49
  -4   2  -4  115.48   12.27
  -4  -2  -5    6.22    6.71
  -4   2  -5    2.21    5.97
  -4  -2  -6  342.17   17.09
  -4   2  -6  319.19   18.40
  -4   2  -7  130.11   17.26
  -4  -2  -8   30.75    7.61
  -4   2  -8   27.56    7.61
  -4  -2  -9  -11.29    6.79
  -4   2  -9    3.52    7.03
  -4  -2 -10    0.74    8.42
  -4   2 -10    2.94    8.10
  -4  -2 -11    7.20    8.51
  -4   2 -11   39.50    9.65
  -4  -2 -12   -2.45    8.91
  -4   2 -12    4.17    9.00
  -4  -2 -13   40.32   10.88
  -4   2 -13  -12.92    9.40
  -4  -2 -14   -9.73   10.88
  -4   2 -14  -26.50   10.14
  -4  -3  13   71.80   11.94
  -4  -3  12   -3.68    5.89
  -4   3  12    8.59    5.07
  -4  -3  11   12.59    6.30
  -4   3  11   39.58    9.16
  -4  -3  10   -4.74    5.32
  -4   3  10    9.98    4.83
  -4  -3   9   73.69   11.37
  -4   3   9   60.44    9.40
  -4  -3   8   24.78    5.89
  -4   3   8   46.94    8.75
   4  -3  -8   22.49    5.89
  -4  -3   7  102.14   10.88
  -4   3   7  166.75    9.81
   4  -3  -7   97.32   11.69
   4   3  -7  100.02    9.65
  -4  -3   6    5.81    6.13
  -4   3   6   51.20    8.42
   4  -3  -6   41.38    9.40
   4   3  -6    3.68    4.17
  -4  -3   5   17.17    5.64
  -4   3   5   26.33    4.99
   4  -3  -5   19.95    5.40
   4   3  -5   37.29    7.28
  -4  -3   4   70.90   10.71
  -4   3   4   67.39    9.49
   4  -3  -4   50.13    6.71
   4   3  -4   52.01    8.42
  -4  -3   3  132.57   11.45
  -4   3   3  121.20   10.63
   4  -3  -3  142.38   10.14
   4   3  -3  134.45    9.24
  -4  -3   2   86.61   11.86
  -4   3   2   77.45    9.16
   4  -3  -2   85.71   10.30
   4   3  -2   71.31    9.00
  -4  -3   1   28.87    6.05
  -4   3   1   54.47    9.16
   4  -3  -1   45.31    9.16
   4   3  -1   27.72    4.91
  -4  -3   0   11.45    5.23
  -4   3   0    6.22    4.50
   4  -3   0    0.82    4.83
  -4  -3  -1    0.65    4.99
  -4   3  -1    5.89    5.07
  -4  -3  -2   -2.86    5.07
  -4   3  -2    7.20    4.91
  -4  -3  -3   -1.31    4.99
  -4   3  -3    1.80    5.40
  -4  -3  -4  106.64   11.45
  -4   3  -4  143.44   12.92
  -4  -3  -5   59.13   11.86
  -4   3  -5   70.58   11.86
  -4  -3  -6    9.08    7.52
  -4  -3  -7    6.87   13.74
  -4   3  -7   78.02   13.00
  -4  -3  -8   67.31   13.17
  -4   3  -8    0.49    6.95
  -4  -3  -9  160.37   17.91
  -4   3  -9  165.53   17.66
  -4  -3 -10   13.33    8.01
  -4   3 -10   26.99    8.26
  -4  -3 -11  103.78   18.24
  -4   3 -11  124.80   20.69
  -4  -3 -12   21.59    9.73
  -4   3 -12    3.03    9.81
  -4  -3 -13   73.03   11.69
  -4   3 -13  131.75   20.20
  -4  -3 -14   25.27   11.45
  -4   3 -14   -2.94   10.80
  -4  -4  14   -2.37    7.20
  -4  -4  13    1.72    6.71
  -4  -4  12   -1.47    6.71
  -4   4  12    2.94    4.58
  -4  -4  11   50.62   12.59
  -4   4  11   10.80    4.99
  -4  -4  10   -0.82    6.38
  -4   4  10    6.62    4.99
  -4  -4   9    1.55    6.38
  -4   4   9   17.01    4.99
   4  -4  -9   60.19   11.86
  -4  -4   8   -4.66    6.22
  -4   4   8   41.05    9.00
   4  -4  -8   -4.33    6.79
  -4  -4   7   37.29    7.28
  -4   4   7   53.65    8.91
   4  -4  -7   29.85    6.30
   4   4  -7   36.47    7.93
  -4  -4   6    8.42    6.22
  -4   4   6    4.74    4.42
   4  -4  -6   -0.25    5.15
   4   4  -6    1.39    4.01
  -4  -4   5   19.79    6.46
  -4   4   5    3.19    4.17
   4  -4  -5    3.43    4.91
   4   4  -5    5.81    4.01
  -4  -4   4    3.35    6.05
  -4   4   4   -9.57    4.58
   4   4  -4   -9.90    3.68
  -4  -4   3   55.45   10.96
  -4   4   3   58.80    9.49
   4  -4  -3   64.93    8.75
   4   4  -3   78.59    8.18
  -4  -4   2  152.28   12.27
  -4   4   2  101.00   10.14
   4  -4  -2  110.98   10.30
   4   4  -2   95.11    8.26
  -4  -4   1   84.15   12.10
  -4   4   1  111.63   10.30
   4  -4  -1   90.37   10.55
   4   4  -1  115.48    8.34
  -4  -4   0   51.60   11.53
  -4   4   0   99.04   10.47
   4  -4   0   64.85   10.47
  -4  -4  -1  190.96   13.90
  -4   4  -1  218.68   13.25
  -4  -4  -2   65.02   11.61
  -4   4  -2  103.45   11.86
  -4  -4  -3  223.92   14.07
  -4   4  -3  249.11   14.88
  -4  -4  -4   -8.34    5.15
  -4   4  -4   23.23    7.11
  -4  -4  -5  126.84   12.59
  -4   4  -5  151.70   17.50
  -4   4  -6   20.45    7.85
  -4  -4  -7  102.39   16.52
  -4   4  -7   58.72   14.23
  -4  -4  -8   89.14   13.98
  -4   4  -8   98.14   16.27
  -4  -4  -9   80.23   15.70
  -4   4  -9    0.57    7.69
  -4  -4 -10   31.16    9.98
  -4   4 -10    1.80    7.69
  -4  -4 -11    3.84    9.16
  -4   4 -11   17.26    9.49
  -4  -4 -12  -10.22    9.57
  -4   4 -12    3.93    9.49
  -4  -4 -13   -4.25   10.06
  -4   4 -13    9.65    9.57
  -4  -4 -14  -11.78   11.04
  -4   4 -14  106.40   20.94
  -4  -5  14    6.87    7.52
  -4  -5  13   -5.81    7.36
  -4  -5  12   21.26    7.28
  -4   5  11   -6.38    4.42
  -4  -5  10  122.26   12.59
  -4   5  10   47.68    9.73
  -4  -5   9    3.11    6.38
  -4   5   9   -6.13    4.58
   4  -5  -9   11.20    6.05
  -4  -5   8  209.44   13.33
  -4   5   8  167.82   11.12
   4  -5  -8  170.11   17.26
  -4  -5   7   92.82   11.37
  -4   5   7   21.18    5.32
   4  -5  -7   17.83    6.95
   4   5  -7    7.52    4.33
  -4  -5   6  313.30   14.72
  -4   5   6  208.71   11.69
   4  -5  -6  185.15   13.98
   4   5  -6  199.30   10.47
  -4  -5   5   66.82   12.51
  -4   5   5   15.54    4.91
   4  -5  -5   -9.90    5.32
   4   5  -5    2.70    3.84
  -4  -5   4   20.12    6.46
  -4   5   4   25.19    5.56
   4  -5  -4   16.36    6.13
   4   5  -4   15.78    4.17
  -4  -5   3   12.35    6.30
  -4   5   3   44.41    9.40
   4  -5  -3    5.72    5.56
   4   5  -3   34.51    7.11
  -4  -5   2  -10.71    6.13
  -4   5   2   13.58    5.32
   4  -5  -2   -5.97    5.32
   4   5  -2   14.15    3.43
  -4  -5   1   18.07    6.46
  -4   5   1   33.20    6.13
   4  -5  -1   16.68    5.81
  -4  -5   0   33.53    6.79
  -4   5   0   16.68    6.05
   4  -5   0   45.63   11.37
  -4  -5  -1   56.51   12.35
  -4   5  -1   64.20   12.02
  -4  -5  -2   -3.35    7.03
  -4   5  -2    9.40    5.81
  -4  -5  -3   -5.15    6.71
  -4   5  -3    2.21    5.89
  -4  -5  -4  -15.13    5.56
  -4   5  -4   -1.14    6.13
  -4  -5  -5  107.79   15.70
  -4   5  -5  116.62   20.85
  -4   5  -6  194.31   14.80
  -4  -5  -7   -7.20    5.89
  -4   5  -7   59.05   13.17
  -4  -5  -8  217.05   15.62
  -4   5  -8  132.00   15.62
  -4  -5  -9   -1.14    9.40
  -4   5  -9    1.39    7.03
  -4  -5 -10   31.24    9.98
  -4   5 -10   17.01    8.18
  -4  -5 -11    6.62    9.32
  -4   5 -11  -21.34    8.51
  -4  -5 -12   63.79   11.04
  -4   5 -12  136.00   20.85
  -4  -5 -13   -3.52   10.71
  -4   5 -13   12.68   10.71
  -4  -5 -14   40.73   11.78
  -4   5 -14   98.14   22.98
  -4  -6  13   25.19    7.36
  -4  -6  12   17.17    6.87
  -4  -6  11   13.09    5.97
  -4   6  11   53.32    9.73
  -4   6  10  -10.96    4.91
   4  -6 -10   12.92    7.11
  -4  -6   9   57.08   10.96
  -4   6   9   20.77    4.83
   4  -6  -9   20.20    6.71
  -4  -6   8   -1.88    5.32
  -4   6   8   -9.73    4.50
   4  -6  -8   -5.40    6.05
  -4  -6   7    2.86    4.99
  -4   6   7    3.43    4.83
   4  -6  -7    7.69    6.38
   4   6  -7    8.18    4.33
  -4  -6   6   10.22    5.81
  -4   6   6    4.66    4.99
   4  -6  -6    9.65    6.13
   4   6  -6    1.31    4.01
  -4  -6   5   -1.88    5.40
  -4   6   5   -1.14    4.66
   4  -6  -5   -4.09    5.97
   4   6  -5   -0.08    3.68
  -4  -6   4  134.69   11.78
  -4   6   4   90.29   10.63
   4  -6  -4  106.23   11.94
   4   6  -4   95.28    7.85
  -4  -6   3   62.64   10.88
  -4   6   3    5.89    5.40
   4  -6  -3   -2.70    5.48
   4   6  -3   -1.06    3.76
  -4  -6   2  167.98   13.17
  -4   6   2  115.07   12.19
   4  -6  -2  100.18   10.88
   4   6  -2   84.89    8.10
  -4  -6   1    5.40    6.54
  -4   6   1    7.44    5.81
   4  -6  -1    9.24    5.64
  -4  -6   0   26.58    7.03
  -4   6   0   45.39    7.20
   4  -6   0   86.69   11.86
  -4  -6  -1   44.08    7.93
  -4   6  -1   55.69   11.86
  -4  -6  -2  131.91   14.48
  -4   6  -2  115.23   13.25
  -4  -6  -3   55.77   12.92
  -4   6  -3   70.00   11.86
  -4  -6  -4   77.69   14.48
  -4  -6  -5  110.16   14.80
  -4   6  -5  128.15   14.39
  -4  -6  -6   47.51    8.18
  -4   6  -6   46.53    8.26
  -4  -6  -7   21.10    6.79
  -4   6  -7   35.82    7.77
  -4  -6  -8   -3.52    7.11
  -4   6  -8   16.85    7.36
  -4  -6  -9   11.69    8.34
  -4   6  -9   -7.85    7.77
  -4  -6 -10   15.37    9.90
  -4   6 -10   13.98    8.51
  -4  -6 -11   14.31    9.16
  -4   6 -11   12.35    9.49
  -4  -6 -12    2.94   10.55
  -4   6 -12   15.70   10.80
  -4  -6 -13    6.30   10.71
  -4   6 -13  124.88   23.55
  -4  -7  14   25.92    7.93
  -4  -7  13    3.27    7.11
  -4  -7  12   -9.90    6.71
  -4  -7  11  -16.19    6.46
  -4   7  11    8.51    5.32
  -4  -7  10  -13.00    5.97
  -4   7  10    4.17    4.91
   4  -7 -10   14.64    7.20
  -4  -7   9    9.49    6.38
  -4   7   9   13.41    5.32
   4  -7  -9  -19.14    7.44
  -4  -7   8   13.66    6.38
  -4   7   8   17.17    4.83
   4  -7  -8   24.04    7.77
  -4  -7   7    6.54    5.72
  -4   7   7    4.42    4.66
   4  -7  -7    6.46    6.46
   4   7  -7    1.55    4.50
  -4  -7   6   34.35    6.54
  -4   7   6   32.71    5.23
   4  -7  -6   23.47    7.20
   4   7  -6   46.70    8.01
  -4  -7   5  152.36   12.84
  -4   7   5  181.96   11.20
   4   7  -5  153.83    8.59
  -4  -7   4   52.01   11.12
  -4   7   4   49.48   11.04
   4  -7  -4   89.88   11.94
   4   7  -4   80.96    7.77
  -4  -7   3    7.61    5.89
  -4   7   3    8.34    5.48
   4  -7  -3    2.04    5.23
   4   7  -3    6.71    3.76
  -4  -7   2   16.11    6.71
  -4   7   2   11.61    6.79
   4  -7  -2   16.77    6.46
   4   7  -2   53.08    7.28
  -4  -7   1    1.39    5.72
  -4   7   1    0.90    6.05
   4  -7  -1   -8.67    5.40
  -4  -7   0  206.01   14.23
  -4   7   0  118.75   12.51
   4  -7   0  170.76   13.33
  -4  -7  -1   17.58    7.36
  -4   7  -1    8.67    6.30
  -4  -7  -2   40.89   10.39
  -4   7  -2   55.61    8.01
  -4   7  -3   -1.39    8.67
  -4  -7  -4  -15.87    7.93
  -4   7  -4   12.43    6.13
  -4  -7  -5   -9.16    7.44
  -4   7  -5   -5.81    5.97
  -4  -7  -6   -1.23    7.11
  -4   7  -6  -10.96    6.46
  -4  -7  -7   75.81   14.15
  -4   7  -7   67.31   13.82
  -4  -7  -8    5.89    8.01
  -4   7  -8   20.12    8.42
  -4  -7  -9  -10.55    8.10
  -4   7  -9   -9.81    8.10
  -4  -7 -10   86.69   16.52
  -4   7 -10    7.20    9.57
  -4  -7 -11   18.32   11.29
  -4   7 -11   17.42   10.30
  -4  -7 -12    8.67   10.06
  -4   7 -12   32.14   10.88
  -4  -7 -13  -18.07   11.78
  -4   7 -13   17.42   12.59
  -4  -8  13   -7.36   13.66
  -4   8  11   87.42   12.27
   4  -8 -11   85.54   16.68
  -4  -8  10   14.88    7.61
  -4   8  10   -4.66    5.48
   4  -8 -10    4.33    8.51
  -4  -8   9   80.31   13.66
  -4   8   9   98.46    9.90
   4  -8  -9   89.88   15.13
  -4  -8   8    6.71    6.38
  -4   8   8    9.32    5.56
   4  -8  -8   15.37    7.28
   4   8  -8   15.37    4.91
  -4  -8   7   96.50   12.10
  -4   8   7   81.94   10.71
   4  -8  -7  133.47   14.88
   4   8  -7   94.95    9.16
  -4  -8   6   13.82    6.54
  -4   8   6   18.89    5.72
   4  -8  -6    7.20    6.62
   4   8  -6   21.10    4.42
  -4  -8   5   57.98   11.61
  -4   8   5   50.95   10.47
   4  -8  -5   -7.28    6.13
   4   8  -5   13.00    4.09
  -4  -8   4    4.25    6.22
  -4   8   4   -1.31    4.91
   4  -8  -4   -1.47    5.97
   4   8  -4   35.74    8.01
  -4  -8   3  -11.78    6.05
  -4   8   3   14.80    5.48
   4  -8  -3   23.72   12.92
   4   8  -3    4.01    3.52
  -4  -8   2  -11.04    6.22
  -4   8   2  -14.15    4.99
  -4  -8   1   91.51   20.36
  -4   8   1   47.35    7.20
  -4   8   0   36.15    6.71
   4  -8   0   18.89   11.78
  -4  -8  -1   18.73    9.40
  -4   8  -1   19.55    6.79
  -4  -8  -2    7.20    7.11
  -4   8  -2    4.58    7.52
  -4  -8  -3  -10.96    6.71
  -4   8  -3   21.34    6.38
  -4  -8  -4   22.90    8.10
  -4   8  -4    9.32    6.38
  -4  -8  -5   84.89   15.37
  -4   8  -5   23.96    7.77
  -4  -8  -6  -13.25    8.67
  -4   8  -6    6.62    7.61
  -4  -8  -7  -12.68    8.10
  -4   8  -7   16.77    7.69
  -4  -8  -8   71.72   16.77
  -4   8  -8   75.65   15.54
  -4  -8  -9    7.93    9.81
  -4   8  -9   31.65    9.73
  -4  -8 -10   10.63    9.73
  -4   8 -10   22.16    9.16
  -4  -8 -11  205.03   20.77
  -4   8 -11   37.46   11.61
  -4  -8 -12   15.78   10.30
  -4   8 -12    8.91   11.78
  -4  -8 -13   29.93   12.59
  -4   8 -13   38.36   12.92
  -4  -9  14   19.79    8.10
  -4  -9  13    1.23    7.28
  -4  -9  12    5.40    6.79
   4  -9 -12    0.08    9.24
  -4  -9  11   18.97    6.87
   4  -9 -11   66.24   16.36
  -4  -9  10   57.00   11.29
  -4   9  10   62.89   11.94
   4  -9 -10   51.85   10.71
  -4  -9   9  101.82   11.45
  -4   9   9   83.50   11.69
   4  -9  -9   95.28   13.33
  -4  -9   8   14.23    6.13
   4  -9  -8   -3.52    7.61
   4   9  -8   41.38    9.57
  -4  -9   7    8.18    6.13
  -4   9   7   19.63    6.95
   4  -9  -7   -1.47    7.44
   4   9  -7   -0.57    4.42
  -4  -9   6   53.08   11.20
  -4   9   6   37.05    6.54
   4  -9  -6   16.27    8.01
   4   9  -6   37.86    8.10
  -4  -9   5   56.59   11.29
  -4   9   5   22.90    5.81
   4  -9  -5   13.98    6.62
   4   9  -5   -1.96    3.84
  -4  -9   4   -2.13    5.72
  -4   9   4    1.47    5.72
   4  -9  -4    2.13    6.22
   4   9  -4    7.03    3.93
  -4  -9   3   54.06   11.61
  -4   9   3    3.76    5.97
   4  -9  -3    9.16    6.54
   4   9  -3    7.28    3.60
  -4  -9   2    8.51    6.71
  -4   9   2   27.48    7.20
   4  -9  -2   11.69    6.95
  -4  -9   1   15.62    6.38
  -4   9   1   18.07    6.71
   4  -9  -1    8.67    6.95
  -4  -9   0   19.14    7.11
  -4   9   0   -2.13   10.47
  -4  -9  -1   85.54   13.74
  -4   9  -1  113.92   12.43
  -4  -9  -2   72.54   13.41
  -4   9  -2   61.91   12.68
  -4  -9  -3  101.25   14.80
  -4   9  -3   82.68   13.49
  -4  -9  -4   37.29    9.32
  -4   9  -4   47.02    8.26
  -4  -9  -5   10.55    9.08
  -4  -9  -6    6.79    8.75
  -4   9  -6    2.37    8.18
  -4  -9  -7   -4.74    9.65
  -4   9  -7   60.76   15.13
  -4  -9  -8   91.19   20.53
  -4   9  -8   53.49    9.49
  -4  -9  -9   22.82    9.32
  -4   9  -9   10.88    9.24
  -4   9 -10   -0.90    9.08
  -4  -9 -11    4.83   10.06
  -4   9 -11  -10.14    9.90
  -4  -9 -12  108.69   23.96
  -4   9 -12   -1.06   11.37
  -4 -10  14   21.02    8.18
  -4 -10  13   17.42    7.52
   4 -10 -13   48.17   11.37
  -4 -10  12   72.29   13.66
   4 -10 -12  174.93   20.77
  -4 -10  11   -0.16    6.87
   4 -10 -11   -9.24    9.40
  -4 -10  10   11.20    6.54
   4 -10 -10   11.53    9.00
  -4 -10   9   14.07    6.46
  -4  10   9   24.62    6.05
   4 -10  -9   29.60    8.59
  -4 -10   8   18.24    6.87
  -4  10   8   30.42    7.20
   4 -10  -8   13.74    9.16
   4  10  -8   13.90    5.15
  -4 -10   7   68.45   11.69
  -4  10   7  111.80   12.51
   4 -10  -7   67.71   15.95
   4  10  -7  116.13    9.00
  -4 -10   6   86.52   12.43
  -4  10   6   55.20    8.59
   4 -10  -6   44.90    9.16
   4  10  -6   31.57    4.66
  -4 -10   5   23.72    6.62
  -4  10   5    9.73    6.87
   4 -10  -5   18.48    7.36
   4  10  -5   39.50    8.34
  -4 -10   4   67.71   12.68
  -4  10   4   38.68    8.10
   4 -10  -4   20.45    7.52
   4  10  -4   19.71    3.84
  -4 -10   3    1.39    6.46
  -4  10   3    6.38    7.28
   4 -10  -3   -6.38    7.20
  -4 -10   2   10.06    6.38
  -4  10   2    6.62    8.18
   4 -10  -2   -1.31    7.03
  -4 -10   1  119.56   13.00
  -4  10   1  116.29   20.94
   4 -10  -1   41.38    8.59
  -4 -10   0   -6.71    6.46
  -4  10   0    9.32    5.97
  -4 -10  -1   43.10    8.18
  -4  10  -1   69.76   12.35
  -4 -10  -2   45.80    8.34
  -4  10  -2   38.85    8.01
  -4 -10  -3  271.92   18.81
  -4  10  -3  286.23   16.85
  -4 -10  -4   -0.82    8.34
  -4  10  -4    4.50    7.44
  -4 -10  -5   87.18   16.68
  -4  10  -5   79.49   16.36
  -4 -10  -6    8.10    9.40
  -4 -10  -7   85.30   19.14
  -4  10  -7   -0.57    7.85
  -4 -10  -8   18.07   11.94
  -4  10  -8    2.13    9.16
  -4 -10  -9   21.34   10.47
  -4  10  -9  -15.62    9.98
  -4 -10 -10   23.06   10.55
  -4  10 -10   38.19   10.14
  -4 -10 -11  -24.78    9.24
  -4  10 -11   -6.79   10.80
  -4 -11  13    1.96    8.10
   4 -11 -13    4.33   12.84
  -4 -11  12    7.85    7.44
  -4 -11  11    3.76    7.20
   4 -11 -11   17.66   10.22
  -4 -11  10   36.97    8.34
  -4  11  10  122.26   14.15
   4 -11 -10   27.72   11.12
  -4 -11   9    0.08    6.79
  -4  11   9   16.77    6.30
   4 -11  -9   85.30   17.50
  -4 -11   8   -8.75    5.97
  -4  11   8   -1.31    6.71
   4 -11  -8    8.10    8.75
  -4 -11   7   50.79    7.69
  -4  11   7  127.33   13.09
   4 -11  -7   57.00   10.88
  -4 -11   6    7.61    7.11
  -4  11   6   20.20    8.51
   4 -11  -6   81.94   15.29
  -4 -11   5   75.57   12.76
  -4  11   5  136.00   15.37
   4 -11  -5   75.16   14.23
  -4 -11   4   55.69   12.43
  -4  11   4   23.47    7.61
   4 -11  -4   18.73    7.93
  -4 -11   3   36.64    7.85
   4 -11  -3   10.47    8.18
  -4 -11   2   12.27    7.11
  -4  11   2    3.27    6.46
   4 -11  -2   -9.16    7.61
  -4 -11   1   -5.07    6.71
  -4  11   1    7.44    6.87
   4 -11  -1   14.88    8.10
  -4 -11   0    8.59    7.11
  -4  11   0    3.35    7.77
  -4 -11  -1   33.94    8.18
  -4  11  -1   11.37    8.67
  -4 -11  -2   -7.52    7.36
  -4  11  -2   -8.18    7.69
  -4 -11  -3   20.69    8.10
  -4  11  -3   11.86    9.08
  -4 -11  -4   30.67    9.08
  -4  11  -4   23.31    8.26
  -4 -11  -5   27.07    9.65
  -4  11  -5    3.19    8.51
  -4 -11  -6   11.45    9.65
  -4  11  -6    2.37    8.59
  -4 -11  -7   17.50   11.94
  -4  11  -7   10.47    9.08
  -4 -11  -8   24.37   11.45
  -4  11  -8   81.05   18.73
  -4 -11  -9   -6.79   12.43
  -4  11  -9    2.86   10.80
  -4 -11 -10   34.02   12.19
  -4  11 -10   38.76   11.86
  -4 -11 -11   76.87   13.49
  -4  11 -11   90.45   22.16
  -4 -12  13  -14.72    8.18
  -4 -12  12    0.33    7.93
   4 -12 -12   29.28   11.20
  -4 -12  11    0.57    7.93
   4 -12 -11    0.16   10.63
  -4 -12  10   -0.65    8.10
   4 -12 -10    9.40   10.63
  -4 -12   9    9.98    7.52
  -4  12   9   -0.74    7.03
   4 -12  -9   30.26   10.55
  -4 -12   8   -9.65    6.95
  -4  12   8    6.71    7.03
   4 -12  -8  -16.27    9.08
  -4 -12   7   13.82    7.20
  -4  12   7    7.20    6.87
   4 -12  -7   10.96    9.00
  -4 -12   6   -2.13    7.03
  -4  12   6  -13.82    6.71
   4 -12  -6   17.34    8.51
  -4 -12   5  -11.04    6.71
   4 -12  -5   21.75    8.51
  -4 -12   4    2.21    6.79
  -4  12   4   18.65    7.28
   4 -12  -4   19.14    9.90
  -4 -12   3   17.75    7.44
  -4  12   3   -3.11    7.03
   4 -12  -3   -5.81    8.51
  -4 -12   2   11.04    7.11
  -4  12   2    4.42    8.10
   4 -12  -2   31.81    9.08
  -4 -12   1    7.36    7.20
  -4  12   1   68.37   14.88
   4 -12  -1    4.99    8.01
  -4 -12   0   83.83   15.13
  -4  12   0  144.83   16.03
  -4 -12  -1   72.29   14.88
  -4  12  -1   24.78    9.00
  -4 -12  -2  101.49   16.60
  -4  12  -2   57.41    9.24
  -4 -12  -3  -22.16    8.01
  -4  12  -3   -5.81    8.67
  -4 -12  -4  185.56   18.48
  -4  12  -4  142.14   17.50
  -4 -12  -5   13.25    9.08
  -4  12  -5   -5.64    8.26
  -4 -12  -6  192.02   20.20
  -4  12  -6   91.43   18.16
  -4 -12  -7  -21.75   10.47
  -4  12  -7   -5.97    9.73
  -4 -12  -8  146.88   23.72
  -4  12  -8  123.41   18.16
  -4 -12  -9  -17.42   11.78
  -4  12  -9  -23.63   10.22
  -4 -12 -10   -8.67   11.78
  -4  12 -10  -13.66   10.80
  -4 -13  12  -14.80    8.75
   4 -13 -12    7.44   11.86
  -4 -13  11   30.34    9.16
   4 -13 -11  128.64   22.08
  -4 -13  10   18.24    8.42
   4 -13 -10   43.43   12.35
  -4 -13   9   60.68   14.39
  -4  13   9   15.87    8.42
   4 -13  -9   11.86    9.81
  -4  13   8    2.29    7.77
   4 -13  -8  -22.49    9.24
  -4 -13   7   33.45    7.52
   4 -13  -7   27.81    9.24
  -4 -13   6  -21.51    7.28
  -4  13   6    5.48    7.61
   4 -13  -6   13.41    8.18
  -4 -13   5   -4.99    7.36
  -4  13   5   14.07    7.44
   4 -13  -5   20.45    9.40
  -4 -13   4    4.99    7.77
  -4  13   4    6.71    7.36
   4 -13  -4   12.10    9.24
  -4 -13   3   16.11    8.18
  -4  13   3   30.10    7.85
   4 -13  -3   32.47    8.75
  -4 -13   2   -1.55    7.44
  -4  13   2    5.07    7.52
   4 -13  -2   13.98    8.42
  -4 -13   1   14.48    8.01
  -4  13   1   20.77    8.34
  -4 -13   0   13.82    8.10
  -4  13   0   17.34    8.34
  -4 -13  -1   -7.69    7.11
  -4  13  -1    6.05    8.34
  -4 -13  -2    9.65    7.77
  -4  13  -2    1.72    7.69
  -4 -13  -3   11.12    9.16
  -4  13  -3   -9.00    7.69
  -4 -13  -4   24.13    9.57
  -4  13  -4   -2.86    8.51
  -4 -13  -5   27.81    9.57
  -4  13  -5   45.06    9.81
  -4 -13  -6   77.28   19.30
  -4  13  -6    1.23    9.24
  -4 -13  -7   50.54   13.49
  -4  13  -7    6.05   10.71
  -4 -13  -8    8.75   12.68
  -4  13  -8   -2.13   10.71
  -4 -13  -9   26.17   13.66
  -4  13  -9   19.87   12.19
  -4 -14  10   -6.46    8.75
   4 -14 -10    0.82   11.37
   4 -14  -9  -11.78   12.51
   4 -14  -9   -6.54   10.39
  -4 -14   8   -0.33    9.08
  -4  14   8   -8.51    8.59
   4 -14  -8    2.62   11.04
   4 -14  -8  -12.59    9.81
  -4 -14   7   -5.72    8.67
  -4  14   7   20.85    8.83
   4 -14  -7   29.69    9.24
   4 -14  -7   13.82    9.90
  -4 -14   6    5.48    8.10
  -4  14   6   42.94    9.32
   4 -14  -6  102.23   17.50
  -4 -14   5    4.42    8.10
  -4  14   5   68.94   17.17
   4 -14  -5   40.97   10.71
  -4 -14   4   -6.30    7.69
  -4  14   4    7.36    8.26
   4 -14  -4   -7.28    8.67
  -4 -14   3   19.14    8.83
  -4  14   3   35.49    9.08
   4 -14  -3  103.62   17.50
  -4 -14   2   -0.98    7.93
  -4  14   2   25.84    8.75
   4 -14  -2   19.22    9.90
  -4 -14   1   16.19    8.75
  -4  14   1   27.48    8.91
  -4 -14   0   -9.98    8.34
  -4  14   0  -12.84    7.36
  -4 -14  -1    9.32    8.34
  -4  14  -1    7.11    8.34
  -4 -14  -2  -11.86    8.75
  -4  14  -2    8.10    8.67
  -4 -14  -3   33.78    9.81
  -4  14  -3   97.40   17.42
  -4 -14  -4   10.63    9.16
  -4  14  -4    0.16   10.30
  -4 -14  -5    2.62   10.39
  -4  14  -5   42.28   10.47
  -4 -14  -6   93.97   21.10
  -4  14  -6   -7.20   10.71
  -4 -14  -7  182.05   25.52
  -4  14  -7  -17.34   12.10
  -4 -14  -8   32.88   13.33
  -4  14  -8  121.12   22.49
   4 -15  -9  -22.16   12.68
  -4 -15   8  -13.41    9.90
  -4  15   8  -17.58    9.24
   4 -15  -8  -17.17   10.22
   4 -15  -8   -4.99   11.04
  -4  15   7    1.39    9.32
   4 -15  -7    3.93    9.90
  -4 -15   6   -4.17    9.00
  -4  15   6   16.44    9.57
   4 -15  -6   15.05   10.39
   4 -15  -6   18.56   11.04
  -4 -15   5   17.66    8.67
  -4  15   5   20.77    9.65
   4 -15  -5    7.93    9.32
   4 -15  -5   17.99   11.04
  -4 -15   4    7.44    9.57
  -4  15   4    3.52    9.90
   4 -15  -4   10.06    9.32
   4 -15  -4    4.17    9.65
  -4 -15   3  -23.88    8.59
  -4  15   3   85.38   19.95
   4 -15  -3   36.15   10.96
  -4 -15   2   14.97    9.32
  -4  15   2    6.79    8.91
  -4 -15   1  -10.96    9.00
  -4  15   1   28.05   10.47
  -4 -15   0  -13.58    8.83
  -4  15   0   -6.05    9.90
  -4 -15  -1   10.47    9.08
  -4  15  -1  104.93   19.87
  -4 -15  -2    5.40    9.32
  -4  15  -2  124.23   19.63
  -4 -15  -3  -20.28    9.49
  -4  15  -3   13.66   10.14
  -4 -15  -4    3.60   11.20
  -4  15  -4   13.17   11.61
  -4 -15  -5    2.62   10.71
  -4  15  -5    3.93   12.76
  -4 -15  -6   14.07   11.78
  -4  15  -6   38.44   14.31
  -4 -16   7  -24.37   10.39
  -4  16   7   -9.24   10.39
   4 -16  -7  115.80   21.67
   4 -16  -7   23.23   12.51
  -4 -16   6    3.03   10.39
  -4  16   6   22.98    9.73
   4 -16  -6   -9.16   10.30
   4 -16  -6   -6.13   12.43
  -4 -16   5  -10.96   10.06
  -4  16   5   30.59   10.22
   4 -16  -5   22.41   10.96
   4 -16  -5    3.76   11.53
  -4 -16   4   27.40   10.88
  -4  16   4   17.66   10.55
   4 -16  -4   -5.07    9.90
   4 -16  -4    7.11   10.71
  -4 -16   3  -15.05    9.65
  -4  16   3    5.64   10.55
   4 -16  -3   -5.48   10.30
   4 -16  -3  -17.26   11.20
  -4 -16   2  -10.30    9.24
  -4  16   2   11.86   10.39
   4 -16  -2    4.91    9.08
  -4 -16   1  -10.88    9.98
  -4  16   1  121.77   21.59
   4 -16  -1    2.21   10.14
  -4  16   0   40.07   12.59
   4 -16   0   25.84   10.88
  -4 -16  -1   -1.72    9.90
  -4  16  -1  121.77   22.00
   4 -16   1    6.79    8.83
  -4 -16  -2    1.47   10.47
  -4  16  -2  163.15   24.78
  -4 -16  -3   38.60   11.29
  -4  16  -3  105.99   22.16
  -4 -16  -4   43.02   12.10
  -4  16  -4    9.90   13.49
  -4  17   4  107.87   22.16
   4 -17  -4    7.69   12.27
   4 -17  -4   11.78   11.45
  -4 -17   3   -5.72   10.30
  -4  17   3    6.46   11.20
   4 -17  -3   21.18   11.53
  -4 -17   2   21.26   10.96
  -4  17   2  -26.74   11.12
   4 -17  -2   14.07   11.29
  -4 -17   1   13.82   10.39
  -4  17   1   19.55   11.37
   4 -17  -1   37.21   11.69
  -4 -17   0  116.95   20.61
  -4  17   0   69.11   13.00
   4 -17   0   47.60   11.94
  -4 -17  -1    1.23   10.39
  -4  17  -1    6.54   12.02
   4 -17   1    5.97   11.12
  -4 -17  -2    5.72   10.63
   4 -17   2    8.18   11.04
  -5   0  12  -11.45    9.40
   5   0 -12  -16.27    8.18
  -5   0  11    6.46    8.75
   5   0 -11   -8.91    7.93
   5   0 -10   -1.06    7.69
  -5   0   9   32.47   10.14
   5   0  -9   24.21    7.69
   5   0  -8   73.93   13.98
  -5   0   7   37.54   11.45
   5   0  -7    8.18    7.28
  -5   0   6    4.25    7.93
   5   0  -6    0.82    6.22
  -5   0   5  176.89   15.54
   5   0  -5  119.07   12.19
  -5   0   4   -8.51    7.85
   5   0  -4    2.04    7.85
  -5   0   3  150.72   15.70
   5   0  -3   79.00   13.66
  -5   0   2   10.30    7.77
  -5   0   1  206.58   16.60
  -5   0   0   -3.52    7.28
  -5   0  -1   27.07    8.01
  -5   0  -2   29.36    8.59
  -5   0  -3  168.47   17.75
  -5   0  -4   -0.98    8.01
  -5   0  -5   94.70   16.36
  -5   0  -6   -8.10    8.10
  -5   0  -7   26.25    9.73
  -5   0  -8    4.50    9.73
  -5   0  -9  116.13   19.22
  -5   0 -10   12.68   12.19
  -5  -1  12   -6.30    9.49
   5  -1 -12    2.13    9.16
   5   1 -12   13.41    8.26
  -5  -1  11    0.49   10.96
  -5   1  11   24.04    8.51
   5  -1 -11    4.01    8.59
   5   1 -11    5.97    7.93
  -5  -1  10   82.19   20.69
  -5   1  10   61.42    8.67
   5  -1 -10   60.35   14.56
   5   1 -10   37.70    8.91
  -5  -1   9   30.10   16.44
  -5   1   9   12.43    8.10
   5  -1  -9   61.99   13.74
   5   1  -9   53.57   12.92
  -5  -1   8  119.07   19.79
  -5   1   8   25.35   11.20
   5  -1  -8   79.66   14.31
   5   1  -8    3.35    7.03
  -5  -1   7   17.66    8.91
   5  -1  -7    1.39    6.95
   5   1  -7    4.66    6.54
  -5  -1   6  123.33   14.56
  -5   1   6   72.05   16.77
   5  -1  -6   33.69    7.44
   5   1  -6   60.68   11.69
  -5  -1   5   22.65    8.26
  -5   1   5   -4.99    7.20
   5  -1  -5   47.76   11.61
  -5  -1   4   80.55   14.72
  -5   1   4   19.63    7.52
   5  -1  -4   34.02    7.61
   5   1  -4   27.81    8.18
  -5  -1   3   -5.15    9.00
  -5   1   3   10.96    6.87
   5  -1  -3   -5.23    6.30
   5   1  -3    3.27    6.30
  -5   1   2  -11.78    7.44
   5  -1  -2   -2.21    6.30
   5   1  -2   -5.97    5.81
  -5  -1   1   -2.78    8.34
  -5   1   1   -0.90    7.85
  -5  -1   0   11.45    9.32
  -5   1   0    5.64    7.52
  -5  -1  -1   66.82   15.78
  -5   1  -1    8.75    7.93
  -5  -1  -2   64.61   15.95
  -5   1  -2    3.27    7.61
  -5  -1  -3   30.83    9.16
  -5   1  -3   68.29   15.29
  -5  -1  -4   29.60    9.16
  -5   1  -4   22.98    8.01
  -5  -1  -5    8.10    8.26
  -5   1  -5   64.28   15.70
  -5  -1  -6   98.79   17.58
  -5   1  -6   49.56    9.65
  -5  -1  -7   21.51    9.16
  -5   1  -7   -3.03    8.67
  -5  -1  -8   42.61    9.57
  -5   1  -8   47.84   11.78
  -5  -1  -9   35.17   11.04
  -5   1  -9  106.32   20.94
  -5  -1 -10  114.98   21.67
  -5   1 -10   48.33   12.84
   5  -2 -13   15.05    8.75
  -5  -2  12  195.62   31.49
   5  -2 -12   22.74    9.08
   5   2 -12    2.29    7.85
  -5   2  11  -21.26    7.36
   5  -2 -11    3.84    8.75
   5   2 -11   -4.17    7.52
  -5  -2  10   81.78   17.26
  -5   2  10   82.76   14.56
   5  -2 -10    1.64    7.28
   5   2 -10  -10.06    6.95
  -5  -2   9   32.14    8.67
  -5   2   9   28.13    7.44
   5  -2  -9   31.24    7.93
   5   2  -9   23.55    7.03
  -5  -2   8   21.02    7.61
  -5   2   8    2.37    8.01
   5  -2  -8   17.26    7.77
   5   2  -8   20.04    7.11
  -5  -2   7   40.65    7.61
   5  -2  -7   20.85    7.61
   5   2  -7   82.35   12.92
  -5  -2   6   23.80    7.28
  -5   2   6   14.80    8.67
   5  -2  -6   33.29    7.61
  -5  -2   5   81.45   12.92
  -5   2   5    5.72    6.95
   5  -2  -5    4.42    6.30
   5   2  -5   18.32    6.38
  -5  -2   4   93.23   13.41
  -5   2   4   16.36    7.03
   5  -2  -4    0.25    7.11
   5   2  -4   29.93    7.20
  -5  -2   3   54.06   13.25
  -5   2   3    6.22    6.87
   5  -2  -3   23.39    7.11
   5   2  -3   12.68    6.54
  -5  -2   2  111.80   16.36
  -5   2   2   34.76    8.42
   5  -2  -2   31.57    7.20
   5   2  -2   65.02   12.27
  -5  -2   1   28.87    8.51
  -5   2   1   30.50    7.52
   5  -2  -1   56.27   12.27
  -5  -2   0  271.51   18.89
  -5   2   0  218.36   15.62
  -5  -2  -1   10.80    8.83
  -5   2  -1    5.72    7.44
  -5  -2  -2   35.17   10.06
  -5   2  -2   87.91   15.05
  -5  -2  -3   38.76   10.88
  -5   2  -3   11.53    8.51
  -5  -2  -4   11.94    8.67
  -5   2  -4    6.62    8.59
  -5  -2  -5    6.87    8.83
  -5   2  -5   14.39    8.51
  -5  -2  -6   30.42    9.40
  -5   2  -6  -11.45    8.91
  -5  -2  -7  102.14   20.36
  -5   2  -7   38.85   10.22
  -5  -2  -8   -8.01    9.98
  -5   2  -8   24.04   11.86
  -5  -2  -9    5.56   10.39
  -5   2  -9   -8.91   12.02
  -5  -2 -10   13.49   11.94
  -5   2 -10   -2.29   11.69
   5  -3 -13   -4.33   10.14
  -5  -3  12   13.00    8.75
   5  -3 -12  -18.32    9.65
   5   3 -12   -7.20    7.69
  -5  -3  11  -13.25    8.67
  -5   3  11   32.71    8.51
   5  -3 -11   -7.20    9.40
   5   3 -11    2.29    7.44
  -5  -3  10  -23.63    7.85
  -5   3  10   23.06    7.61
   5  -3 -10   16.60    8.67
   5   3 -10    0.16    7.28
  -5  -3   9  -16.60    8.67
  -5   3   9   29.60    8.18
   5  -3  -9   16.19    7.69
   5   3  -9   18.16    6.95
  -5   3   8  -21.51    7.28
   5  -3  -8  -10.55    7.85
   5   3  -8   13.41    6.62
  -5  -3   7  -10.22    8.10
   5  -3  -7    0.33    8.42
   5   3  -7  -27.89   11.37
  -5   3   6    4.17    8.01
   5  -3  -6   20.77    7.20
   5   3  -6    5.07    6.38
  -5  -3   5  -18.40    7.85
  -5   3   5   15.70    7.36
   5  -3  -5    5.40    6.79
   5   3  -5    7.77    6.54
  -5  -3   4   -6.05    7.85
  -5   3   4   28.62    7.77
   5  -3  -4   10.55    7.69
   5   3  -4    4.83    6.71
  -5  -3   3   23.88    7.77
  -5   3   3   18.73    7.36
   5  -3  -3   13.00    7.77
   5   3  -3   -5.97    5.56
  -5  -3   2    0.98    6.71
  -5   3   2   -2.86    7.03
   5  -3  -2  -10.71    6.62
   5   3  -2    9.98    6.30
  -5  -3   1   -4.74    6.87
  -5   3   1   -6.38    7.11
   5  -3  -1   13.17    6.71
  -5  -3   0    8.26    6.95
  -5   3   0   -2.45    6.95
  -5  -3  -1   90.20   14.97
  -5   3  -1   23.31    8.10
  -5  -3  -2  109.10   17.17
  -5   3  -2   76.06   15.37
  -5  -3  -3  173.46   18.73
  -5   3  -3   73.36   15.70
  -5  -3  -4   16.93    9.40
  -5   3  -4   81.45   17.34
  -5  -3  -5    3.93    9.65
  -5   3  -5   12.92    9.49
  -5  -3  -6    0.74    9.16
  -5   3  -6   10.39    9.49
  -5  -3  -7   17.09   10.80
  -5   3  -7   15.95   10.22
  -5  -3  -8   -9.00   10.06
  -5   3  -8    3.19   10.47
  -5  -3  -9    9.08   10.71
  -5   3  -9  106.89   21.10
  -5  -3 -10   26.50   11.86
  -5   3 -10  108.61   22.16
   5  -4 -13   12.68   10.55
  -5  -4  12    5.48   10.30
   5  -4 -12   21.10   10.63
   5   4 -12   -8.10    7.77
  -5  -4  11  101.33   17.09
  -5   4  11   -9.49    9.08
   5  -4 -11  -16.36    8.91
   5   4 -11   23.63    7.85
  -5  -4  10   17.91    9.16
  -5   4  10   77.45   16.11
   5  -4 -10   64.93   14.72
   5   4 -10   31.98    7.44
  -5  -4   9  125.13   17.09
  -5   4   9   71.40   14.64
   5  -4  -9   22.65    8.26
   5   4  -9   16.19    6.71
  -5  -4   8   34.27    8.91
  -5   4   8   41.14    9.98
   5  -4  -8    5.48    7.93
   5   4  -8   65.02   15.37
  -5  -4   7   -0.90    7.93
  -5   4   7    2.29   15.37
   5  -4  -7   -9.08    8.01
   5   4  -7   -9.24    6.46
  -5  -4   6   -9.49    8.10
  -5   4   6    8.75    7.85
   5  -4  -6    5.89    7.03
   5   4  -6    5.07    6.22
  -5  -4   5   74.58   14.88
  -5   4   5    4.17    7.20
   5  -4  -5   77.69   12.68
   5   4  -5   19.71    6.54
  -5  -4   4   20.12    8.75
  -5   4   4   11.53    7.69
   5  -4  -4    5.89    7.69
   5   4  -4    1.06    6.13
  -5  -4   3   13.90    7.77
  -5   4   3   12.76    7.61
   5  -4  -3    1.55    8.10
   5   4  -3    2.62    5.81
  -5  -4   2   -0.90    7.77
  -5   4   2   15.87    7.52
   5  -4  -2   -0.65    7.36
  -5   4   1  -10.88    7.85
   5  -4  -1   48.82   11.94
  -5  -4   0    3.84    6.87
  -5   4   0    7.28    8.01
  -5  -4  -1   -4.25    6.54
  -5   4  -1   71.23   15.87
  -5  -4  -2   27.64    8.10
  -5   4  -2   10.63    8.26
  -5  -4  -3   70.82   16.36
  -5   4  -3   20.77    9.24
  -5  -4  -4   22.16    8.59
  -5   4  -4    5.97    9.98
  -5  -4  -5  105.66   19.22
  -5   4  -5   18.89    9.73
  -5  -4  -6  -27.15    9.73
  -5   4  -6   -2.29    9.81
  -5  -4  -7   12.92    9.65
  -5   4  -7   -5.56   10.63
  -5  -4  -8   -1.88   10.39
  -5   4  -8   -6.05   11.04
  -5  -4  -9  -11.78   10.96
  -5   4  -9   -3.76   10.39
  -5  -4 -10   -2.54   11.20
  -5   4 -10  -15.62   11.69
  -5  -5  13   16.60   12.51
   5  -5 -13  -20.28   11.37
  -5  -5  12    8.26   10.30
   5  -5 -12   21.59   11.37
   5   5 -12    8.26    7.69
  -5  -5  11   19.79   10.06
   5   5 -11  -18.16    7.85
  -5  -5  10   -9.49    9.49
  -5   5  10    7.28    7.77
   5  -5 -10   30.75    9.57
   5   5 -10   -4.83    7.52
  -5   5   9   -4.50    7.85
   5  -5  -9   87.59   17.09
   5   5  -9   -0.57    6.30
  -5   5   8   19.14   15.21
   5  -5  -8  -10.63    8.10
   5   5  -8   16.27    7.93
  -5  -5   7  -14.39    9.40
  -5   5   7    9.24    9.57
   5  -5  -7  -10.55    8.10
   5   5  -7    6.46    7.11
  -5  -5   6    5.32    9.49
  -5   5   6   26.17    8.10
   5  -5  -6    2.29    7.69
   5   5  -6   -5.81    5.97
  -5  -5   5  -14.72    9.32
  -5   5   5   14.48    8.26
   5  -5  -5   22.82    8.01
   5   5  -5   83.17   12.51
  -5  -5   4   -0.65    8.91
  -5   5   4   79.33   16.60
   5  -5  -4   15.46    8.59
   5   5  -4   13.33    6.30
  -5  -5   3   -4.17    9.49
  -5   5   3   42.85    9.24
   5  -5  -3   18.16    8.42
   5   5  -3   23.80    6.30
  -5  -5   2   -4.58    8.26
  -5   5   2   30.91    9.24
   5  -5  -2  -13.90    7.52
  -5  -5   1    7.03    8.10
  -5   5   1    4.17    8.75
   5  -5  -1   65.59   14.48
  -5  -5   0   -2.54    7.52
  -5   5   0   -0.33    8.01
  -5  -5  -1  -18.07    6.54
  -5   5  -1    2.45    7.77
  -5  -5  -2  -14.07    7.36
  -5   5  -2    1.96    9.16
  -5  -5  -3   22.74    7.36
  -5   5  -3   23.39    9.98
  -5  -5  -4   21.43    7.69
  -5   5  -4   15.70    9.24
  -5  -5  -5   83.25   18.07
  -5   5  -5   38.36   10.39
  -5  -5  -6   24.86   10.71
  -5   5  -6   23.39   10.39
  -5  -5  -7   -6.05   10.06
  -5   5  -7   32.06   10.71
  -5  -5  -8   39.66   11.20
  -5   5  -8   -5.81   11.20
  -5  -5  -9   -1.06   12.59
  -5   5  -9    0.00   10.47
  -5  -6  12    5.23   11.29
   5  -6 -12   38.76   11.94
   5   6 -12   33.53    9.00
  -5  -6  11  -27.97   11.69
   5  -6 -11    1.31   10.39
  -5  -6  10   20.53   11.69
  -5   6  10   -4.74    7.61
   5  -6 -10   17.42   10.22
   5   6 -10  -18.07    7.20
  -5  -6   9   19.71   11.29
  -5   6   9  -25.03    8.75
   5  -6  -9   -0.33   10.22
  -5  -6   8   19.79   10.96
  -5   6   8  -14.72   13.90
   5   6  -8   -7.77    6.79
  -5  -6   7   -2.62   10.14
  -5   6   7   10.30    7.69
   5  -6  -7   -1.64    7.77
  -5  -6   6   30.59   11.12
  -5   6   6   -0.98    7.52
   5  -6  -6    9.65    7.77
   5   6  -6   17.17    6.13
  -5  -6   5  -21.26   10.14
  -5   6   5   -0.16    7.85
   5  -6  -5   15.37    7.52
   5   6  -5    7.61    6.62
  -5  -6   4  -27.64    9.57
  -5   6   4    9.65    7.85
   5  -6  -4   -0.16    8.67
   5   6  -4   16.11    6.30
  -5  -6   3   70.50   12.02
  -5   6   3   49.64    9.65
   5  -6  -3   28.13    8.59
   5   6  -3   36.23    7.28
  -5  -6   2   12.10    9.73
  -5   6   2   43.34    9.32
   5  -6  -2   20.85    8.83
  -5  -6   1   55.86   11.37
  -5   6   1   36.72    8.83
   5  -6  -1   92.09   15.29
  -5  -6   0  115.15   16.77
  -5   6   0  125.13   17.42
  -5  -6  -1  114.49   16.77
  -5   6  -1   87.42   16.68
  -5  -6  -2   18.89    9.32
  -5   6  -2   38.60    9.81
  -5  -6  -3   22.00    9.16
  -5   6  -3   70.09   17.01
  -5  -6  -4   -1.88    8.10
  -5   6  -4    9.32    9.08
  -5  -6  -5   -3.76    8.18
  -5   6  -5  -13.00    9.24
  -5  -6  -6  118.83   18.48
  -5  -6  -7   31.49   12.43
  -5   6  -7   -8.10    9.08
  -5  -6  -8    2.45   11.37
  -5   6  -8    9.57   10.39
  -5  -6  -9  -15.78   12.10
  -5   6  -9   -8.67   11.37
  -5  -7  12   16.36   12.51
   5  -7 -12   11.20   11.69
   5   7 -12   21.10    8.83
  -5  -7  11   10.06   12.19
   5  -7 -11   95.85   20.85
   5   7 -11    0.33    8.42
  -5  -7  10   26.91   12.92
  -5   7  10  110.40   15.21
   5  -7 -10   19.71   10.30
   5   7 -10    9.65    7.44
  -5  -7   9  200.94   19.55
   5  -7  -9   76.38   12.92
   5   7  -9  129.13   13.33
  -5  -7   8   37.62   11.20
  -5   7   8   -5.89    7.11
   5  -7  -8   -6.46    9.98
   5   7  -8    6.13    6.62
  -5  -7   7  176.24   19.06
  -5   7   7   52.75    7.93
   5  -7  -7   58.47   11.45
   5   7  -7   28.71    6.71
  -5  -7   6  135.10   20.61
  -5   7   6    1.39    7.85
   5  -7  -6   26.17    8.51
   5   7  -6   73.93   13.17
  -5  -7   5   35.41   11.12
  -5   7   5  -11.04    7.44
   5  -7  -5   13.41    8.67
   5   7  -5   11.12    6.30
  -5  -7   4  102.88   20.36
   5  -7  -4    1.88    8.51
   5   7  -4  -11.04    5.56
  -5  -7   3   29.93   10.63
  -5   7   3  -14.23    8.42
   5  -7  -3   -7.44    7.77
  -5  -7   2   74.42   17.75
  -5   7   2    4.91    8.83
   5  -7  -2   14.23    8.75
  -5  -7   1  -25.76    9.90
  -5   7   1  -17.99    8.83
  -5  -7   0   34.59   10.71
  -5   7   0   13.17    8.67
  -5  -7  -1  -19.63   10.22
  -5   7  -1    4.33    8.67
  -5  -7  -2   -0.57    9.24
  -5   7  -2  -13.49    8.10
  -5  -7  -3   16.19    8.91
  -5   7  -3   -7.69    8.83
  -5  -7  -4    1.96    8.34
  -5   7  -4   21.18    8.42
  -5  -7  -5   33.45    9.00
  -5   7  -5   40.15   10.22
  -5  -7  -6  -13.49    8.91
  -5   7  -6   -7.85    9.81
  -5  -7  -7  182.54   20.12
  -5   7  -7   47.11   11.45
  -5  -7  -8   29.03   12.92
  -5   7  -8   -4.42   10.80
   5  -8 -11   18.97   11.78
  -5  -8  10   -1.55   12.43
   5  -8 -10   23.72   10.55
  -5  -8   9  -10.47   12.10
  -5   8   9   21.26    8.83
   5  -8  -9  -22.41    9.90
   5   8  -9   12.02   12.10
  -5  -8   8  -33.61   12.02
  -5   8   8   68.04   16.60
   5  -8  -8    0.57   10.14
   5   8  -8  -19.22    8.75
  -5  -8   7    3.60   12.02
  -5   8   7   59.46   14.72
   5  -8  -7   24.86    9.90
   5   8  -7    5.48    7.85
  -5  -8   6  -11.45   11.37
  -5   8   6  -10.06    7.44
   5  -8  -6   13.09    9.40
   5   8  -6   17.91    7.44
  -5  -8   5   -6.71   11.04
  -5   8   5   14.39    8.01
   5  -8  -5    6.95    8.75
   5   8  -5   -2.13    8.26
  -5  -8   4   22.08   11.86
  -5   8   4    8.18    7.77
   5  -8  -4  121.12   17.75
   5   8  -4    9.32    7.44
  -5  -8   3   21.10   11.53
  -5   8   3    1.64    8.10
   5  -8  -3   17.50    8.75
  -5  -8   2   98.96   18.97
  -5   8   2   28.21    8.83
   5  -8  -2   82.52   17.01
  -5  -8   1  123.49   19.14
  -5   8   1    0.98    7.20
  -5  -8   0   99.04   18.97
  -5   8   0   43.34    9.32
  -5  -8  -1   49.40   12.10
  -5   8  -1   29.60    7.93
  -5  -8  -2  119.32   20.85
  -5   8  -2  125.21   17.66
  -5  -8  -3   11.53    9.65
  -5   8  -3  -18.73    9.08
  -5  -8  -4   36.97   11.53
  -5   8  -4   78.67   16.19
  -5  -8  -5    1.88    9.00
  -5   8  -5   10.39    9.24
  -5  -8  -6   15.21    9.08
  -5   8  -6   40.07   10.71
  -5  -8  -7  -11.29   10.14
  -5   8  -7   12.19   11.29
  -5  -8  -8  105.09   21.18
  -5   8  -8  102.96   21.10
  -5  -9  10  141.65   20.85
   5  -9 -10  -10.80   12.19
  -5  -9   9  102.55   20.36
  -5   9   9   80.64   19.95
  -5  -9   8   17.99   10.47
  -5   9   8   34.18    8.83
   5  -9  -8  -23.39   10.88
  -5  -9   7  149.09   20.04
  -5   9   7   -2.70    8.34
   5  -9  -7   24.94   10.30
  -5   9   6   15.29    8.42
   5  -9  -6  -10.96    9.65
  -5  -9   5  155.79   19.63
  -5   9   5   20.20    9.16
   5  -9  -5  102.47   19.55
  -5  -9   4   49.80   11.45
  -5   9   4   29.52    9.73
   5  -9  -4    9.57    9.73
  -5  -9   3   12.76   11.45
  -5   9   3   -1.47    8.10
   5  -9  -3  -17.83   10.22
  -5  -9   2  -29.60   11.69
  -5   9   2   15.87    8.67
   5  -9  -2   32.22   11.04
  -5  -9   1   12.27   12.84
  -5   9   1    8.51    8.75
  -5  -9   0   -5.40   11.61
  -5   9   0   76.87   17.26
  -5  -9  -1   26.01   12.43
  -5   9  -1   80.47   16.77
  -5  -9  -2   15.21   12.51
  -5   9  -2   30.59    9.57
  -5  -9  -3    7.44   12.27
  -5   9  -3   19.46   10.80
  -5  -9  -4   50.05   11.94
  -5   9  -4   81.45   19.87
  -5  -9  -5  -18.97   10.14
  -5   9  -5   24.37   10.30
  -5  -9  -6    0.41   10.55
  -5   9  -6   34.76   11.61
  -5  -9  -7    2.29    9.90
  -5   9  -7  -19.63   11.53
  -5 -10   9    4.99   11.45
  -5  10   9   12.59    9.98
   5 -10  -9   17.50   13.09
  -5 -10   8   15.29   10.80
   5 -10  -8  -16.52   10.96
  -5 -10   7   20.61    9.98
  -5  10   7   18.07   10.88
   5 -10  -7   16.85   10.30
  -5 -10   6   13.33   10.71
   5 -10  -6   81.45   19.38
  -5 -10   5  113.02   21.34
  -5  10   5   -2.29    8.75
   5 -10  -5   35.98   11.86
  -5 -10   4  155.96   21.10
  -5  10   4    1.72    8.42
   5 -10  -4   13.66   10.96
  -5  10   3    9.49    9.24
   5 -10  -3   -8.75    9.90
  -5 -10   2  128.31   21.59
  -5  10   2  -11.29    8.83
   5 -10  -2   36.72   11.29
  -5 -10   1   40.40   13.58
  -5  10   1   51.52    9.98
  -5  10   0   10.06    9.90
  -5 -10  -1  115.07   22.41
  -5  10  -1  124.23   19.06
  -5 -10  -2   18.40   13.00
  -5  10  -2   -4.99    9.49
  -5 -10  -3   13.25   12.27
  -5  10  -3    5.23    9.73
  -5 -10  -4  -12.43   13.66
  -5  10  -4   -7.85   10.80
  -5 -10  -5    6.38   12.92
  -5  10  -5   25.52   11.04
  -5 -10  -6   -9.49   11.53
  -5 -11   8   22.24   10.30
  -5  11   8   82.19   20.36
   5 -11  -8   31.89   11.29
  -5 -11   7   25.84   10.55
  -5  11   7   27.15   10.55
   5 -11  -7   12.76   11.94
  -5 -11   6   86.20   17.75
   5 -11  -6   17.83   12.10
  -5 -11   5   28.13   10.63
  -5  11   5  -26.25   10.96
   5 -11  -5   13.33   11.69
  -5 -11   4   -7.28    9.90
  -5  11   4   -9.90   10.96
   5 -11  -4  -23.06   11.04
  -5 -11   3   18.56   10.06
  -5  11   3   16.52   11.53
   5 -11  -3   -8.34   10.80
  -5 -11   2  110.16   20.36
  -5  11   2   49.07   11.45
   5 -11  -2   27.64   11.61
  -5 -11   1  111.06   20.69
  -5  11   1   28.21   11.45
  -5 -11   0  128.81   22.00
  -5  11   0   17.17   10.63
  -5 -11  -1   -5.32   13.33
  -5  11  -1    7.36   10.88
  -5 -11  -2  -18.65   13.17
  -5  11  -2   18.40   11.37
  -5 -11  -3   13.00   14.07
  -5  11  -3   -1.55   11.12
  -5 -11  -4   80.47   16.44
  -5  11  -4  -31.40   12.51
  -5 -11  -5  -27.48   13.33
  -5  11  -5   11.86   12.43
  -5 -12   7   -8.42   11.53
  -5  12   7  -10.55    9.65
   5 -12  -7    7.03   11.78
  -5 -12   6   -8.42   10.39
  -5  12   6    9.40   10.96
   5 -12  -6   38.36   13.90
  -5 -12   5   -7.36   10.63
  -5  12   5   93.48   18.97
   5 -12  -5    2.13   12.19
  -5 -12   4   14.72   11.69
  -5  12   4  131.59   21.02
   5 -12  -4   -4.91   12.43
  -5 -12   3   85.30   20.85
  -5  12   3   97.73   19.30
   5 -12  -3    8.91   12.68
  -5 -12   2  -21.02   11.20
  -5  12   2   -3.93   10.63
  -5 -12   1    8.59   11.29
  -5  12   1   14.80   11.53
  -5  12   0  -28.05    9.81
  -5 -12  -1   98.79   23.88
  -5  12  -1  -12.59   11.20
  -5 -12  -2  -22.33   13.17
  -5  12  -2   23.96   11.45
  -5  12  -3   31.32   11.86
  -5  13   4   -5.23   11.04
   5 -13  -4  -14.39   12.35
  -5 -13   3   -5.23   12.10
   5 -13  -3   12.68   13.17
  -5 -13   2   37.78   12.43
  -5  13   2  -28.71   12.59
;
_shelx_hkl_checksum     86243
_shelx_res_file
;
TITL RGR685_0m_a.res in P2(1)/n
    shelx.res
    created by SHELXL-2018/3 at 16:02:19 on 05-Mar-2025
CELL  0.71073   4.9431  18.3181  17.2223   90.000   95.557   90.000
ZERR     4.00   0.0003   0.0011   0.0009    0.000    0.002    0.000
LATT   1
SYMM  1/2 - X, 1/2 + Y, 1/2 - Z
SFAC  C    H    N    O    S
UNIT  48 56 20 16 8
MERG
FMAP   2
PLAN   40
SIZE     0.040   0.100   0.140
ACTA
BOND   $H
CONF
L.S.   5
TEMP     0.00
WGHT    0.000000    5.070800
FVAR       0.45503
S2    5    0.755810    0.166042    0.273854    11.00000    0.04217    0.03786 =
         0.03876    0.00634   -0.01109   -0.00736
S1    5    0.343845    0.039169    0.278321    11.00000    0.03530    0.03922 =
         0.04060    0.00826   -0.00252   -0.00112
O2    4   -0.832065    0.073294   -0.210085    11.00000    0.06009    0.06413 =
         0.05639    0.00007   -0.02253   -0.00963
O3    4   -0.727758   -0.008465   -0.122650    11.00000    0.06705    0.04091 =
         0.06382    0.00667    0.00228   -0.01764
O1    4    0.836272    0.275642    0.169853    11.00000    0.05632    0.04813 =
         0.04436    0.00414   -0.00912   -0.02642
N5    3   -0.693644    0.050533   -0.152718    11.00000    0.04462    0.04369 =
         0.03741   -0.01001    0.00293   -0.00083
N2    3    0.295740    0.212802    0.044158    11.00000    0.03312    0.03545 =
         0.03020   -0.00283    0.00043   -0.00302
N1    3    0.504900    0.256346    0.072967    11.00000    0.04281    0.02837 =
         0.03162    0.00665    0.00212   -0.01011
N3    3    0.753728    0.060349    0.376730    11.00000    0.04467    0.04284 =
         0.03491    0.01016   -0.00961   -0.00311
N4    3    0.628149   -0.002031    0.400914    11.00000    0.04579    0.04509 =
         0.03597    0.01734    0.00486    0.00609
C13   1   -0.470290    0.097472   -0.119762    11.00000    0.02846    0.03370 =
         0.03216   -0.00308    0.00099   -0.00167
C12   1   -0.430656    0.164702   -0.152333    11.00000    0.03869    0.04511 =
         0.02994    0.00158   -0.00600    0.00045
AFIX  43
H12   2   -0.540100    0.180524   -0.196060    11.00000   -1.20000
AFIX   0
C11   1   -0.224812    0.207765   -0.118405    11.00000    0.04105    0.03390 =
         0.03763    0.01409   -0.00396    0.00277
AFIX  43
H11   2   -0.195205    0.253140   -0.140282    11.00000   -1.20000
AFIX   0
C10   1   -0.059137    0.186246   -0.052735    11.00000    0.02944    0.03739 =
         0.03001   -0.00151    0.00423    0.00254
C15   1   -0.105880    0.117702   -0.021747    11.00000    0.04116    0.04205 =
         0.04018    0.01400   -0.00975    0.00054
AFIX  43
H15   2    0.002614    0.101453    0.021971    11.00000   -1.20000
AFIX   0
C14   1   -0.310548    0.073843   -0.055075    11.00000    0.04784    0.03755 =
         0.04634    0.01096    0.00342    0.00017
AFIX  43
H14   2   -0.340775    0.028227   -0.033837    11.00000   -1.20000
AFIX   0
C9    1    0.160145    0.233102   -0.018504    11.00000    0.03722    0.03686 =
         0.03118    0.00106    0.00173    0.00216
AFIX  43
H9    2    0.199628    0.276956   -0.042166    11.00000   -1.20000
AFIX   0
C8    1    0.640488    0.239981    0.142912    11.00000    0.04199    0.02727 =
         0.03082   -0.00405   -0.00134   -0.00041
C7    1    0.536281    0.175242    0.184773    11.00000    0.04309    0.03513 =
         0.03587    0.00695   -0.00560   -0.01041
AFIX  23
H7B   2    0.542756    0.131536    0.153208    11.00000   -1.20000
H7A   2    0.350028    0.183310    0.195956    11.00000   -1.20000
AFIX   0
C2    1    0.625579    0.087341    0.313950    11.00000    0.03515    0.03318 =
         0.02951    0.00296    0.00185    0.00261
C5    1    0.415328   -0.020554    0.355983    11.00000    0.03293    0.03940 =
         0.04056    0.00518    0.00450    0.00895
C6    1    0.250948   -0.086684    0.368082    11.00000    0.04009    0.04436 =
         0.06536    0.02039    0.00955   -0.00504
AFIX 137
H6C   2    0.061424   -0.074225    0.362301    11.00000   -1.50000
H6A   2    0.299060   -0.105545    0.419577    11.00000   -1.50000
H6B   2    0.286062   -0.123048    0.330191    11.00000   -1.50000
AFIX   0
O4    4    1.182442    0.121327    0.483957    11.00000    0.06143    0.04256 =
         0.04589   -0.00437   -0.00936    0.00624
H1    2    0.556669    0.292108    0.049723    11.00000    0.00567
H4A   2    1.231351    0.092092    0.509419    11.00000    0.10190
H4B   2    1.070429    0.103973    0.457678    11.00000    0.08504
HKLF 4
REM  RGR685_0m_a.res in P2(1)/n
REM wR2 = 0.1549, GooF = S = 1.220, Restrained GooF = 1.220 for all data
REM R1 = 0.0899 for 1703 Fo > 4sig(Fo) and 0.1720 for all 2857 data
REM 221 parameters refined using 0 restraints
END
WGHT      0.0000      4.7379
REM Highest difference peak  0.347,  deepest hole -0.346,  1-sigma level  0.089
Q1    1  -0.3649  0.2754 -0.1236  11.00000  0.05    0.35
Q2    1  -0.7794  0.1024 -0.2611  11.00000  0.05    0.35
Q3    1   0.9137  0.3375  0.1594  11.00000  0.05    0.33
Q4    1   0.5531  0.1665  0.2989  11.00000  0.05    0.33
Q5    1   0.5745  0.0774  0.0986  11.00000  0.05    0.33
Q6    1   0.7813  0.1207  0.1449  11.00000  0.05    0.32
Q7    1   0.5064 -0.1019  0.2586  11.00000  0.05    0.30
Q8    1  -0.3445 -0.0333 -0.1379  11.00000  0.05    0.30
Q9    1  -1.0762  0.0730 -0.1996  11.00000  0.05    0.30
Q10   1  -0.2603  0.2437 -0.0993  11.00000  0.05    0.30
Q11   1   0.1662 -0.0796  0.2959  11.00000  0.05    0.29
Q12   1   0.1277 -0.0915  0.4395  11.00000  0.05    0.28
Q13   1   0.5768  0.0595  0.2891  11.00000  0.05    0.27
Q14   1  -0.2421  0.0281 -0.1653  11.00000  0.05    0.26
Q15   1   1.0811  0.2577  0.1408  11.00000  0.05    0.26
Q16   1   1.0027  0.1757  0.2454  11.00000  0.05    0.26
Q17   1  -0.7520 -0.0641 -0.1032  11.00000  0.05    0.26
Q18   1   0.4210  0.2763  0.2191  11.00000  0.05    0.25
Q19   1   0.4427  0.1157  0.3822  11.00000  0.05    0.25
Q20   1  -0.3663 -0.0361 -0.0652  11.00000  0.05    0.25
Q21   1  -0.8348  0.0816 -0.2856  11.00000  0.05    0.25
Q22   1   1.2339  0.1358  0.4200  11.00000  0.05    0.25
Q23   1   0.0552  0.0417  0.2990  11.00000  0.05    0.25
Q24   1   0.6644 -0.0331  0.4414  11.00000  0.05    0.25
Q25   1  -0.5325 -0.0381 -0.1819  11.00000  0.05    0.25
Q26   1   0.9103  0.1373  0.4981  11.00000  0.05    0.25
Q27   1   0.3543 -0.0704  0.4633  11.00000  0.05    0.25
Q28   1  -0.3136  0.1584 -0.0595  11.00000  0.05    0.24
Q29   1   0.4819  0.1048  0.1998  11.00000  0.05    0.24
Q30   1  -0.1809 -0.1241  0.3237  11.00000  0.05    0.24
Q31   1  -0.4177  0.2612 -0.2252  11.00000  0.05    0.24
Q32   1   0.5145 -0.1463  0.3987  11.00000  0.05    0.24
Q33   1  -0.2120  0.0181 -0.0399  11.00000  0.05    0.24
Q34   1   0.5786  0.0390  0.3611  11.00000  0.05    0.24
Q35   1   0.4144  0.0016  0.3382  11.00000  0.05    0.24
Q36   1   1.1034  0.2965  0.1094  11.00000  0.05    0.24
Q37   1   0.3388  0.2400  0.1671  11.00000  0.05    0.24
Q38   1   0.3368 -0.0566  0.3370  11.00000  0.05    0.24
Q39   1   0.0834  0.0602  0.2385  11.00000  0.05    0.24
Q40   1   0.2112  0.3177 -0.1028  11.00000  0.05    0.23
;
_shelx_res_checksum     63030
