# Supplementary material for: 2-[(5-Methyl-1,3,4-thia­diazol-2-yl)sulfan­yl]-N′-(4-nitro­benzyl­idene)acetohydrazide monohydrate
Source: IUCrdata. 2025 Apr 24;10(Pt 4):x250364. doi: 10.1107/S2414314625003645 (PMC12054755; doi:10.1107/S2414314625003645)
Supplement: Supplementary file 2 [file x-10-x250364-Isup2.hkl]

data_I                                                                          
_shelx_title ' RGR685_0m_a.res in P2(1)/n'                                      
_shelx_refln_list_code          4                                               
_shelx_F_calc_maximum      226.24                                               
_exptl_crystal_F_000       740.00                                               
_reflns_d_resolution_high  0.8016                                               
                                                                                
loop_                                                                           
 _space_group_symop_operation_xyz                                               
 'x, y, z'                                                                      
 '-x+1/2, y+1/2, -z+1/2'                                                        
 '-x, -y, -z'                                                                   
 'x-1/2, -y-1/2, z-1/2'                                                         
                                                                                
_cell_length_a     4.9431                                                       
_cell_length_b    18.3181                                                       
_cell_length_c    17.2223                                                       
_cell_angle_alpha  90.000                                                       
_cell_angle_beta   95.557                                                       
_cell_angle_gamma  90.000                                                       
                                                                                
_shelx_F_squared_multiplier     1.000                                           
                                                                                
loop_                                                                           
 _refln_index_h                                                                 
 _refln_index_k                                                                 
 _refln_index_l                                                                 
 _refln_F_squared_calc                                                          
 _refln_F_squared_meas                                                          
 _refln_F_squared_sigma                                                         
 _refln_observed_status                                                         
   2   0   0      13988.80      13482.72       313.60 o                         
   4   0   0         53.61         47.43        15.78 o                         
   1   1   0       7346.10       7367.50        95.56 o                         
   2   1   0        112.56        125.53         7.65 o                         
   3   1   0       1025.79       1114.35        31.21 o                         
   4   1   0        123.68         93.27        14.07 o                         
   5   1   0          5.28         39.77        28.27 o                         
   1   2   0       3116.12       3059.91        23.29 o                         
   2   2   0       1077.47       1123.65        12.28 o                         
   3   2   0         20.34         -1.33         6.71 o                         
   4   2   0        542.52        456.74        38.23 o                         
   5   2   0       1096.38       1172.57       128.35 o                         
   1   3   0       1885.82       1920.73        11.95 o                         
   2   3   0        311.73        283.85         8.24 o                         
   3   3   0       1666.62       1647.41        24.96 o                         
   4   3   0          0.06         29.12        13.46 o                         
   5   3   0          0.04         14.03        25.86 o                         
   0   4   0       3690.61       3623.97        34.29 o                         
   1   4   0       1522.98       1424.47        14.29 o                         
   2   4   0        177.12        199.31        12.08 o                         
   3   4   0          0.08         29.60        33.34 o                         
   4   4   0        327.88        379.24        69.57 o                         
   5   4   0          3.93         26.22        25.19 o                         
   1   5   0       1980.49       2127.52        17.26 o                         
   2   5   0        221.24        209.10        10.15 o                         
   3   5   0       1427.32       1446.11        37.26 o                         
   4   5   0        123.34        149.42        35.91 o                         
   5   5   0          1.53         -7.10        26.48 o                         
   0   6   0        912.49        957.03        12.04 o                         
   1   6   0       1643.18       1703.15        16.57 o                         
   2   6   0          0.24         -1.22         9.27 o                         
   3   6   0         85.20         51.30        10.67 o                         
   4   6   0        200.46        255.71        77.03 o                         
   5   6   0        405.88        580.33        58.35 o                         
   1   7   0         49.42         59.51         7.07 o                         
   2   7   0       2175.27       2195.51        25.00 o                         
   3   7   0        405.85        422.73        21.66 o                         
   4   7   0        631.73        818.36       100.83 o                         
   5   7   0         72.78        111.78        51.73 o                         
   0   8   0        367.28        396.47        21.15 o                         
   1   8   0        305.95        279.81         9.89 o                         
   2   8   0        858.16        901.96        23.48 o                         
   3   8   0        219.63        235.32        40.65 o                         
   4   8   0        272.79        154.52        41.68 o                         
   5   8   0        268.10        304.95       134.51 o                         
   1   9   0        170.88        173.79        12.05 o                         
   2   9   0        266.65        277.25        24.84 o                         
   3   9   0          6.19         -5.20        17.67 o                         
   4   9   0         92.89         50.89        51.36 o                         
   5   9   0          0.07        172.45       198.67 o                         
   0  10   0        101.11         75.85        32.13 o                         
   1  10   0       4770.68       4926.05        40.20 o                         
   2  10   0        163.87        187.57        37.88 o                         
   3  10   0        286.42        320.05        27.79 o                         
   4  10   0         11.84          7.83        38.71 o                         
   5  10   0         19.76         48.59        47.81 o                         
   1  11   0         31.86         52.77        25.82 o                         
   2  11   0        616.78        649.40        73.93 o                         
   3  11   0        482.51        516.14        37.50 o                         
   4  11   0         26.78         29.39        25.33 o                         
   5  11   0          1.05        344.61       269.59 o                         
   0  12   0        897.06       1071.95        44.24 o                         
   1  12   0        321.00        407.32        20.21 o                         
   2  12   0         49.45         45.86         9.75 o                         
   3  12   0         97.13         63.67        18.52 o                         
   4  12   0        332.72        583.46       147.31 o                         
   5  12   0          9.52        -47.38        47.38 o                         
   1  13   0         17.90         67.16        39.11 o                         
   2  13   0        656.73        687.15        65.33 o                         
   3  13   0         30.26         27.31        42.45 o                         
   4  13   0          5.63         75.12        28.06 o                         
   0  14   0        384.02        377.97        39.12 o                         
   1  14   0       1413.71       1416.39        50.95 o                         
   2  14   0        472.53        507.93        47.86 o                         
   3  14   0         85.82        168.68       169.84 o                         
   4  14   0         18.63        -26.65        26.65 o                         
   1  15   0        413.79        508.17        52.52 o                         
   2  15   0        216.04        222.70        37.16 o                         
   3  15   0         77.57        138.62        86.48 o                         
   4  15   0         22.78        -31.83        31.83 o                         
   0  16   0         71.63         89.25        24.87 o                         
   1  16   0         81.05         82.25        19.69 o                         
   2  16   0        125.30         71.98        43.69 o                         
   3  16   0          4.13         70.00        23.84 o                         
   4  16   0          2.05        157.67        39.76 o                         
   1  17   0         87.30         42.60        47.79 o                         
   2  17   0        471.45        413.60        37.77 o                         
   3  17   0         30.78         53.21        56.25 o                         
   4  17   0        385.16        362.19        85.64 o                         
   0  18   0        358.68        358.27        55.30 o                         
   1  18   0        179.51        157.32        25.41 o                         
   2  18   0        354.37        365.01        35.68 o                         
   3  18   0         10.90         -0.59        36.04 o                         
   1  19   0         17.33         32.69        32.77 o                         
   2  19   0         95.60         53.79        28.50 o                         
   3  19   0          9.19         -8.00        42.39 o                         
   0  20   0         43.97         -7.49        36.32 o                         
   1  20   0        293.76        434.20        51.17 o                         
   2  20   0         18.81        177.21       155.61 o                         
   1  21   0          5.27         53.42        35.55 o                         
   2  21   0         19.23         44.04        34.45 o                         
   0  22   0          1.51         -1.59        45.40 o                         
   1  22   0          4.39        -52.05        87.27 o                         
  -5   0   1        836.43        997.72        80.17 o                         
  -3   0   1        521.24        497.79        23.02 o                         
  -1   0   1       7309.99       7252.59        68.53 o                         
   1   0   1       4243.61       4622.00        52.52 o                         
   3   0   1       2334.53       2352.50        59.65 o                         
   5   0   1         57.76        130.74        38.69 o                         
  -5   1   1          9.20         -8.75        27.61 o                         
  -4   1   1        237.56        253.01        34.16 o                         
  -3   1   1        957.25        956.51        36.83 o                         
  -2   1   1        237.19        254.92        11.27 o                         
  -1   1   1        216.71        189.48         5.37 o                         
   1   1   1       1972.36       2041.64        13.60 o                         
   2   1   1       1919.64       1865.90        16.18 o                         
   3   1   1        509.13        451.52        44.24 o                         
   4   1   1         11.61        128.68       101.11 o                         
   5   1   1         13.65        158.64       140.23 o                         
  -5   2   1        158.77        180.38        38.99 o                         
  -4   2   1          8.19         -3.57        18.53 o                         
  -3   2   1        507.78        525.53        16.69 o                         
  -2   2   1        120.75        148.41        15.24 o                         
  -1   2   1       2696.21       2634.97        19.38 o                         
   0   2   1        302.96        287.99         8.49 o                         
   1   2   1         46.04         40.74         5.12 o                         
   2   2   1       2276.46       2334.65        27.53 o                         
   3   2   1          2.51         -0.26        13.63 o                         
   4   2   1         83.26         80.36        17.85 o                         
   5   2   1          9.19         38.85        27.48 o                         
  -5   3   1          1.29          4.17        28.63 o                         
  -4   3   1        165.40        176.76        30.11 o                         
  -3   3   1       1246.77       1173.66        32.38 o                         
  -2   3   1       3611.89       3674.24        50.99 o                         
  -1   3   1          9.47         -0.84         2.44 o                         
   0   3   1       3519.47       3508.06        50.27 o                         
   1   3   1         68.24         54.22         4.29 o                         
   2   3   1         80.06         90.12         9.50 o                         
   3   3   1        622.43        666.19        20.12 o                         
   4   3   1         43.64         15.69        17.18 o                         
   5   3   1        135.19        280.82       161.53 o                         
  -5   4   1          0.11         83.72       144.17 o                         
  -4   4   1        489.09        507.72        36.66 o                         
  -3   4   1        467.94        533.81        41.84 o                         
  -2   4   1        148.84        121.07         7.98 o                         
  -1   4   1        197.13        225.59         6.84 o                         
   0   4   1        670.80        683.10         7.06 o                         
   1   4   1        216.14        251.21         6.19 o                         
   2   4   1        640.34        688.00        11.09 o                         
   3   4   1        112.25        114.81        34.49 o                         
   4   4   1       1046.64        996.93        66.94 o                         
   5   4   1          0.09        118.51       182.27 o                         
  -5   5   1         77.75        115.57        89.16 o                         
  -4   5   1         79.88        120.04        26.53 o                         
  -3   5   1        581.87        537.27        17.32 o                         
  -2   5   1       1143.26       1173.81        14.15 o                         
  -1   5   1       3804.17       3828.87        22.82 o                         
   0   5   1       1846.92       1837.00        22.65 o                         
   1   5   1          1.97         -1.22         3.23 o                         
   2   5   1       2072.53       2007.54        17.29 o                         
   3   5   1        912.36        922.78        26.91 o                         
   4   5   1        199.96        293.18        41.60 o                         
   5   5   1          0.94        -41.98        49.55 o                         
  -5   6   1        270.13        289.36        67.65 o                         
  -4   6   1          2.24         36.00        16.62 o                         
  -3   6   1       2166.14       2023.76        34.43 o                         
  -2   6   1        614.72        593.09        13.55 o                         
  -1   6   1         91.83        136.26         8.32 o                         
   0   6   1        110.06        111.93         4.55 o                         
   1   6   1       1674.42       1687.85        19.91 o                         
   2   6   1        293.95        306.47        13.03 o                         
   3   6   1        870.93        841.89        26.68 o                         
   4   6   1        243.93        233.13        31.84 o                         
   5   6   1        506.54        496.00        65.37 o                         
  -5   7   1         29.36        -31.83        31.83 o                         
  -4   7   1          5.06        -11.16        15.91 o                         
  -3   7   1        181.42        178.32        19.72 o                         
  -2   7   1         78.84         59.52        10.06 o                         
  -1   7   1        635.55        616.96        21.78 o                         
   0   7   1       1189.96       1214.56        10.95 o                         
   1   7   1         34.61         46.37         7.20 o                         
   2   7   1        228.17        280.05        36.02 o                         
   3   7   1         73.64         33.95        17.39 o                         
   4   7   1         48.26         61.72        23.12 o                         
   5   7   1         43.46        -32.20        57.86 o                         
  -5   8   1         43.79        269.34       295.84 o                         
  -4   8   1        288.42        270.20       106.64 o                         
  -3   8   1        612.65        595.87        25.38 o                         
  -2   8   1       2305.05       2235.64        55.59 o                         
  -1   8   1         14.04          7.42         6.94 o                         
   0   8   1       7672.31       7502.84        32.08 o                         
   1   8   1         40.96         39.60         7.15 o                         
   2   8   1       1749.49       1783.08        32.92 o                         
   3   8   1         13.98         20.18        13.49 o                         
   4   8   1        122.10         92.76        26.58 o                         
   5   8   1        236.86        182.89        47.81 o                         
  -5   9   1         96.95         48.46        34.92 o                         
  -4   9   1         65.44         68.62        18.59 o                         
  -3   9   1          1.55          1.28        13.43 o                         
  -2   9   1        223.37        218.24        16.17 o                         
  -1   9   1        294.34        315.32        13.19 o                         
   0   9   1          1.28         10.12         8.38 o                         
   1   9   1        327.65        307.89        13.84 o                         
   2   9   1       2702.48       2690.57        88.46 o                         
   3   9   1        131.49        132.77        18.27 o                         
   4   9   1        516.70        498.03        68.53 o                         
   5   9   1          1.33        268.30       131.51 o                         
  -5  10   1        176.87        232.75        38.84 o                         
  -4  10   1        275.33        436.62       118.47 o                         
  -3  10   1        246.60        216.01        74.09 o                         
  -2  10   1        150.56        215.26        48.69 o                         
  -1  10   1        835.68        835.22        24.31 o                         
   0  10   1         89.06        123.14        22.20 o                         
   1  10   1         34.58         35.33         6.65 o                         
   2  10   1          1.49         35.60        12.66 o                         
   3  10   1        415.86        474.87        63.80 o                         
   4  10   1        217.33        261.63        64.38 o                         
   5  10   1        387.12        582.24        70.12 o                         
  -5  11   1          6.40        335.33       200.07 o                         
  -4  11   1          8.45         25.01        25.29 o                         
  -3  11   1          3.06        -14.99        14.99 o                         
  -2  11   1        684.70        770.76        60.38 o                         
  -1  11   1        756.70        683.65        18.36 o                         
   0  11   1         84.95         69.73        10.03 o                         
   1  11   1        269.32        246.32        25.82 o                         
   2  11   1          1.96         20.11        13.21 o                         
   3  11   1        317.70        362.92        41.08 o                         
   4  11   1        132.97        119.71        54.50 o                         
   5  11   1         28.70          8.03        40.71 o                         
  -5  12   1         23.04         56.33        38.96 o                         
  -4  12   1         13.25        114.37        90.73 o                         
  -3  12   1          4.06        -11.59        14.40 o                         
  -2  12   1        137.42        165.78        25.60 o                         
  -1  12   1       4142.60       4095.14        56.04 o                         
   0  12   1        132.18        101.72        12.56 o                         
   1  12   1       2128.22       2067.72        36.83 o                         
   2  12   1        651.27        628.72        53.60 o                         
   3  12   1        332.40        252.28        37.69 o                         
   4  12   1         17.72        233.22       114.73 o                         
   5  12   1         26.66        150.46       268.97 o                         
  -4  13   1         88.42         84.82        27.90 o                         
  -3  13   1         64.10        139.54        54.03 o                         
  -2  13   1         33.68         38.88        10.90 o                         
  -1  13   1          1.71         22.54         8.32 o                         
   0  13   1          0.09         -4.66        17.36 o                         
   1  13   1         48.25         33.68        10.83 o                         
   2  13   1       1093.62       1151.79       102.04 o                         
   3  13   1          2.16          1.76        51.53 o                         
   4  13   1          9.76         -6.60        33.18 o                         
  -4  14   1        129.20        105.59        30.15 o                         
  -3  14   1         15.99         -2.42        40.11 o                         
  -2  14   1       1565.32       1573.99        56.04 o                         
  -1  14   1         95.28        110.65        43.66 o                         
   0  14   1         48.73         34.06        17.19 o                         
   1  14   1        477.64        490.99        26.22 o                         
   2  14   1          1.63         68.25        68.97 o                         
   3  14   1        261.26        294.84       135.88 o                         
   4  14   1         16.84         39.68        28.48 o                         
  -4  15   1          1.32         34.16        94.20 o                         
  -3  15   1        102.31         84.69        21.34 o                         
  -2  15   1          3.35         74.49        54.61 o                         
  -1  15   1         24.96         30.98        29.63 o                         
   0  15   1          5.88          6.30        25.28 o                         
   1  15   1        420.16        451.24        88.29 o                         
   2  15   1        308.70        365.07       100.21 o                         
   3  15   1         94.72         90.09        31.84 o                         
   4  15   1         51.06        253.95       228.11 o                         
  -4  16   1          5.38        164.39       187.24 o                         
  -3  16   1          0.02         20.76        35.13 o                         
  -2  16   1        520.44        596.53        37.27 o                         
  -1  16   1         97.73         78.70        28.83 o                         
   0  16   1        804.07        866.03        39.80 o                         
   1  16   1        125.33        158.07        21.65 o                         
   2  16   1        135.68        220.68        61.61 o                         
   3  16   1        104.11         54.09        22.51 o                         
   4  16   1         32.36        175.08       174.12 o                         
  -4  17   1         61.41        112.89        30.98 o                         
  -3  17   1         93.08        140.42        39.25 o                         
  -2  17   1        298.86        258.50        43.15 o                         
  -1  17   1         31.44         72.06        19.82 o                         
   0  17   1          0.04          7.73        19.35 o                         
   1  17   1        154.19        198.69        37.53 o                         
   2  17   1        104.61        145.53        21.26 o                         
   3  17   1          1.63        146.78        88.96 o                         
   4  17   1         23.44         21.50        31.00 o                         
  -3  18   1        174.95        521.99       146.48 o                         
  -2  18   1          2.56         25.99        25.09 o                         
  -1  18   1        555.58        747.85       287.34 o                         
   0  18   1         68.34         47.52        20.85 o                         
   1  18   1        673.71        665.15       161.55 o                         
   2  18   1         21.11         39.56        34.24 o                         
   3  18   1        222.14        308.09        58.93 o                         
  -3  19   1        113.67        112.32        57.94 o                         
  -2  19   1          7.50          6.30        39.29 o                         
  -1  19   1        139.24        280.94        48.00 o                         
   0  19   1          5.23         20.45        28.64 o                         
   1  19   1         44.77         20.03        26.05 o                         
   2  19   1          0.86        -21.29        65.97 o                         
   3  19   1        150.93        314.01       134.90 o                         
  -2  20   1          1.23         67.41        31.62 o                         
  -1  20   1          0.04        -12.38        31.01 o                         
   0  20   1          7.53        -11.16        24.72 o                         
   1  20   1         73.51         33.42        43.64 o                         
   2  20   1        158.46        264.60       116.52 o                         
  -2  21   1         15.16        -12.93        35.16 o                         
  -1  21   1         84.71        222.62       119.87 o                         
   0  21   1          0.11         44.86        28.65 o                         
   1  21   1         56.53         63.53        31.72 o                         
   2  21   1         21.51         86.87        33.21 o                         
  -1  22   1         67.49         94.29        59.07 o                         
   0  22   1        149.45         95.88        35.29 o                         
   1  22   1          2.36          2.56        34.87 o                         
  -4   0   2          0.19          6.35        14.41 o                         
  -2   0   2       1221.59       1103.97        18.14 o                         
   2   0   2       2027.63       2028.44        54.43 o                         
   4   0   2          0.38         27.63        26.47 o                         
  -5   1   2          0.85        -17.89        17.89 o                         
  -4   1   2        179.53        173.70        40.59 o                         
  -3   1   2         74.10         64.54        10.37 o                         
  -2   1   2         92.65         91.71        10.18 o                         
  -1   1   2       1355.35       1465.24        12.13 o                         
   0   1   2        437.09        455.32        12.00 o                         
   1   1   2       5792.12       5585.75        49.08 o                         
   2   1   2        650.52        643.81        22.44 o                         
   3   1   2        770.38        759.98        24.65 o                         
   4   1   2        495.93        667.19       106.25 o                         
   5   1   2         73.49        131.87       148.13 o                         
  -5   2   2        228.21        275.20        77.02 o                         
  -4   2   2         31.96         38.76        10.59 o                         
  -3   2   2       1048.17        991.62        63.17 o                         
  -2   2   2         29.42         20.55         3.79 o                         
  -1   2   2        212.19        233.29         6.10 o                         
   0   2   2       4115.52       3904.21        28.94 o                         
   1   2   2       1075.09       1049.46        16.67 o                         
   2   2   2         60.34         45.14        11.60 o                         
   3   2   2        491.19        497.40        37.93 o                         
   4   2   2        720.81        642.35        38.07 o                         
   5   2   2        244.36        304.25       127.36 o                         
  -5   3   2          6.56         -2.37        17.10 o                         
  -4   3   2        380.31        384.40        23.91 o                         
  -3   3   2         48.03         66.35        23.04 o                         
  -2   3   2          0.66          4.13         5.78 o                         
  -1   3   2      11881.19      11991.14       172.74 o                         
   0   3   2      15831.28      14400.74        67.80 o                         
   1   3   2       1257.64       1256.23        12.91 o                         
   2   3   2         60.82         50.97         9.51 o                         
   3   3   2        635.01        610.39        24.88 o                         
   4   3   2         33.98         10.87        24.29 o                         
   5   3   2        172.68        452.68        79.79 o                         
  -5   4   2         54.40         23.16        25.29 o                         
  -4   4   2        486.65        546.73        49.91 o                         
  -3   4   2       1992.57       2049.74        26.54 o                         
  -2   4   2        268.21        273.05         8.93 o                         
  -1   4   2      19039.08      18560.35       357.23 o                         
   0   4   2          1.61          7.46         2.65 o                         
   1   4   2       3921.01       3868.42        22.71 o                         
   2   4   2        341.66        392.34        12.75 o                         
   3   4   2         36.08         38.67         9.41 o                         
   4   4   2        326.65        426.12        92.80 o                         
   5   4   2        168.24         95.46        41.08 o                         
  -5   5   2         14.44         17.11        60.26 o                         
  -4   5   2         36.30         27.52        30.96 o                         
  -3   5   2         97.99        112.38        17.84 o                         
  -2   5   2         53.81         57.23        10.08 o                         
  -1   5   2       1866.60       1971.60        25.62 o                         
   0   5   2        129.72        134.64         5.03 o                         
   1   5   2         86.43         83.85         9.39 o                         
   2   5   2       3657.97       3874.92        47.40 o                         
   3   5   2        220.78        240.85        19.34 o                         
   4   5   2          5.56         17.54        30.79 o                         
   5   5   2          2.08        -33.46        38.71 o                         
  -5   6   2        117.47        136.59        44.02 o                         
  -4   6   2        473.39        555.25        68.30 o                         
  -3   6   2         12.69          5.44         9.98 o                         
  -2   6   2       1028.76        981.61        25.19 o                         
  -1   6   2       1190.45       1071.24        22.06 o                         
   0   6   2       3497.52       3452.79        20.52 o                         
   1   6   2       4315.58       4431.14        40.59 o                         
   2   6   2         44.34         30.43         7.54 o                         
   3   6   2          0.12         14.41         9.82 o                         
   4   6   2        561.62        595.95        47.21 o                         
   5   6   2        122.93        144.04        47.60 o                         
  -5   7   2         18.29        126.81        92.82 o                         
  -4   7   2         77.41        150.30        49.38 o                         
  -3   7   2        103.57         88.01        13.50 o                         
  -2   7   2         90.59         67.89        17.85 o                         
  -1   7   2       1033.36       1054.98        14.25 o                         
   0   7   2       2401.22       2335.83        26.75 o                         
   1   7   2        760.37        797.23        13.88 o                         
   2   7   2       1592.45       1436.32        20.71 o                         
   3   7   2        230.01        225.21        33.76 o                         
   4   7   2        295.92        246.96        35.55 o                         
   5   7   2         65.00        -31.20        31.20 o                         
  -5   8   2        276.13        319.30        99.22 o                         
  -4   8   2          0.01        -18.80        18.80 o                         
  -3   8   2         89.48         78.29        22.29 o                         
  -2   8   2        457.27        427.82        31.95 o                         
  -1   8   2          0.84         11.36         7.24 o                         
   0   8   2       6333.31       6297.23        44.07 o                         
   1   8   2         19.70         23.54         6.13 o                         
   2   8   2        290.50        222.24        38.30 o                         
   3   8   2       1686.91       1682.02        42.73 o                         
   4   8   2          0.15         28.62        24.95 o                         
   5   8   2        589.13        593.18        65.08 o                         
  -5   9   2        111.12         36.73        79.78 o                         
  -4   9   2        123.84         80.28        27.21 o                         
  -3   9   2         46.08          9.12        16.40 o                         
  -2   9   2        489.80        455.84        43.11 o                         
  -1   9   2         12.09          7.22         4.07 o                         
   0   9   2       1804.96       1948.48        19.39 o                         
   1   9   2          5.05          7.02         5.36 o                         
   2   9   2       2466.21       2463.90        44.40 o                         
   3   9   2        307.93        317.75        31.69 o                         
   4   9   2        215.41        325.27        44.50 o                         
   5   9   2        123.92        116.70        37.14 o                         
  -5  10   2         22.89        224.95       170.14 o                         
  -4  10   2         35.34         25.22        19.76 o                         
  -3  10   2        172.60        280.14        51.14 o                         
  -2  10   2       2075.35       2098.32        33.64 o                         
  -1  10   2         15.33         15.87         5.42 o                         
   0  10   2       2897.48       2936.44        21.24 o                         
   1  10   2        820.70        811.03        18.20 o                         
   2  10   2         13.38          7.61        11.99 o                         
   3  10   2        398.57        372.63        47.38 o                         
   4  10   2        119.48        205.12        27.90 o                         
   5  10   2          4.27         23.57        56.48 o                         
  -5  11   2        111.53        294.50       107.49 o                         
  -4  11   2          9.24         11.63        25.38 o                         
  -3  11   2       2029.93       1936.84       104.70 o                         
  -2  11   2        758.52        742.86        21.17 o                         
  -1  11   2         77.42         49.84         7.39 o                         
   0  11   2        411.17        434.44        12.78 o                         
   1  11   2        370.93        335.60        22.45 o                         
   2  11   2        211.27        219.21        88.46 o                         
   3  11   2        103.37        104.27        20.79 o                         
   4  11   2          0.10        -25.68        25.68 o                         
   5  11   2          8.81          5.96        89.47 o                         
  -5  12   2          0.64        -41.27        41.27 o                         
  -4  12   2        148.08         76.12        36.55 o                         
  -3  12   2          1.26         15.55        81.78 o                         
  -2  12   2          4.49         25.78        40.85 o                         
  -1  12   2         33.00         61.69        18.26 o                         
   0  12   2        526.18        517.07        14.98 o                         
   1  12   2         13.43          6.42         7.70 o                         
   2  12   2       1261.92       1301.08        64.98 o                         
   3  12   2         98.07         44.17        30.21 o                         
   4  12   2        276.94        352.61       106.45 o                         
   5  12   2          2.41         11.75       111.78 o                         
  -5  13   2        124.02         23.98       160.56 o                         
  -4  13   2         37.13         26.59        21.63 o                         
  -3  13   2        608.81        635.25        57.12 o                         
  -2  13   2         14.43         22.83        11.15 o                         
  -1  13   2         95.33        105.20        37.11 o                         
   0  13   2        485.92        473.18        15.68 o                         
   1  13   2        941.80        934.80        40.55 o                         
   2  13   2        268.83        289.24        69.15 o                         
   3  13   2        266.11        331.26        51.53 o                         
   4  13   2          0.21         27.36        26.40 o                         
  -4  14   2         31.31         67.49        36.50 o                         
  -3  14   2        294.78        273.69        28.56 o                         
  -2  14   2       1618.64       1478.74        32.64 o                         
  -1  14   2        593.37        569.42        30.69 o                         
   0  14   2        604.73        669.89        74.45 o                         
   1  14   2        631.00        635.01        28.00 o                         
   2  14   2          9.20         18.80        15.72 o                         
   3  14   2        104.54        163.50       134.29 o                         
   4  14   2         33.10         -8.86        48.20 o                         
  -4  15   2         40.14         52.10        31.11 o                         
  -3  15   2        290.90        318.41        42.87 o                         
  -2  15   2         58.27         90.84        44.93 o                         
  -1  15   2        146.67        186.67        56.38 o                         
   0  15   2        270.17        331.34        44.02 o                         
   1  15   2        699.04        706.09        37.29 o                         
   2  15   2        531.39        652.06       178.83 o                         
   3  15   2        221.87        227.09        79.78 o                         
   4  15   2         64.91        313.26       286.96 o                         
  -4  16   2          1.02          8.71        28.76 o                         
  -3  16   2        130.83        103.40        62.98 o                         
  -2  16   2         20.09         75.40        16.21 o                         
  -1  16   2          5.14         20.93        18.01 o                         
   0  16   2       1116.74        996.26        43.44 o                         
   1  16   2        190.53        321.29        89.28 o                         
   2  16   2        118.79        269.49        98.11 o                         
   3  16   2        166.28        154.67        24.31 o                         
   4  16   2         60.02        382.80       390.43 o                         
  -4  17   2          5.11         13.99        67.36 o                         
  -3  17   2          2.08        -32.45        32.45 o                         
  -2  17   2        221.15        256.01        85.30 o                         
  -1  17   2         45.27        -18.21        18.56 o                         
   0  17   2        386.47        457.76        56.07 o                         
   1  17   2         80.78         76.65        27.24 o                         
   2  17   2        125.86        284.54       160.54 o                         
   3  17   2          0.48         10.48        34.12 o                         
   4  17   2         55.33         33.45        36.98 o                         
  -3  18   2          9.86         92.59        30.30 o                         
  -2  18   2          0.11         33.84        40.69 o                         
  -1  18   2        433.00        387.03       107.63 o                         
   0  18   2         52.62         41.85        25.67 o                         
   1  18   2         74.59         54.66        23.60 o                         
   2  18   2        146.27        252.55       159.04 o                         
   3  18   2         20.61         10.85        25.91 o                         
  -3  19   2          5.42         -4.27        32.45 o                         
  -2  19   2        109.55         85.47        42.84 o                         
  -1  19   2          3.54         27.86        54.31 o                         
   0  19   2         28.47         40.65        23.46 o                         
   1  19   2        354.58        287.75        42.45 o                         
   2  19   2         12.23        234.10       136.51 o                         
   3  19   2          6.61          3.75        44.82 o                         
  -2  20   2         33.61        -16.10        30.94 o                         
  -1  20   2        382.06        370.89        55.97 o                         
   0  20   2          3.54        -46.11        48.18 o                         
   1  20   2        131.30        175.89        31.66 o                         
   2  20   2          0.01        311.19       307.29 o                         
  -2  21   2         74.18         60.64        37.42 o                         
  -1  21   2         48.63         44.34        41.27 o                         
   0  21   2          1.94          0.00        40.67 o                         
   1  21   2        242.91        239.77        55.88 o                         
   2  21   2          6.02        329.17       266.60 o                         
  -1  22   2          1.99         44.17        34.90 o                         
   0  22   2         24.29        -31.40        31.40 o                         
   1  22   2         10.54         44.35        66.75 o                         
  -5   0   3        711.23        586.22       173.19 o                         
  -3   0   3        541.99        494.85        22.47 o                         
  -1   0   3       3290.86       3376.62        25.79 o                         
   1   0   3       1372.25       1562.71        21.09 o                         
   3   0   3       3976.18       3763.36        77.42 o                         
   5   0   3       1069.81        813.66        85.73 o                         
  -5   1   3          9.16          5.99        17.16 o                         
  -4   1   3        897.51        930.39        48.80 o                         
  -3   1   3        354.63        367.64        38.99 o                         
  -2   1   3       1457.15       1410.65        28.16 o                         
  -1   1   3        795.59        803.59        10.53 o                         
   0   1   3       1315.73       1351.02        12.60 o                         
   1   1   3        258.17        211.31        12.60 o                         
   2   1   3       3136.79       3186.38        23.47 o                         
   3   1   3         87.85        105.51        35.14 o                         
   4   1   3         64.14         76.89        20.11 o                         
   5   1   3        145.82        229.03        90.46 o                         
  -5   2   3         95.80        104.37        40.82 o                         
  -4   2   3         44.33         50.80        12.14 o                         
  -3   2   3        845.12        884.69        19.48 o                         
  -2   2   3       2856.97       2685.44        54.51 o                         
  -1   2   3      18192.93      17407.50       535.56 o                         
   0   2   3      12066.52      11265.83        51.43 o                         
   1   2   3       1415.37       1446.12        28.96 o                         
   2   2   3        837.90        935.52        16.07 o                         
   3   2   3        134.34         77.59        29.83 o                         
   4   2   3        169.48        324.03        37.35 o                         
   5   2   3        127.85        119.02        65.76 o                         
  -5   3   3         42.68         52.74        27.70 o                         
  -4   3   3        584.78        644.44        24.80 o                         
  -3   3   3       1590.57       1512.90        39.48 o                         
  -2   3   3       4848.83       4904.25        47.77 o                         
  -1   3   3      51186.16      44267.19      1421.44 o                         
   0   3   3        421.57        396.82        12.82 o                         
   1   3   3       3016.42       3128.75        22.34 o                         
   2   3   3        133.76        132.81        18.84 o                         
   3   3   3        242.66        250.54        19.62 o                         
   4   3   3          0.01          0.89        17.70 o                         
   5   3   3        308.97        656.10       241.73 o                         
  -5   4   3         43.45         35.70        17.22 o                         
  -4   4   3        288.95        325.39        23.81 o                         
  -3   4   3        157.17        181.79        27.65 o                         
  -2   4   3        746.36        727.58        24.95 o                         
  -1   4   3      15116.17      15266.39       192.41 o                         
   0   4   3        268.05        305.04        10.07 o                         
   1   4   3       2793.50       2782.03        25.94 o                         
   2   4   3          5.02         51.08        13.95 o                         
   3   4   3        198.21        244.18        40.38 o                         
   4   4   3       1181.66       1142.14        60.83 o                         
   5   4   3          0.47        208.85       120.86 o                         
  -5   5   3        139.12        111.43        36.71 o                         
  -4   5   3         33.67        120.35        42.42 o                         
  -3   5   3        631.34        674.34        21.26 o                         
  -2   5   3        178.39        186.72        10.74 o                         
  -1   5   3        616.68        602.56        11.91 o                         
   0   5   3        332.26        364.73         7.17 o                         
   1   5   3       1718.83       1718.02        22.38 o                         
   2   5   3        566.23        608.32        21.58 o                         
   3   5   3       1302.62       1254.92        54.02 o                         
   4   5   3         10.84         -5.94        21.38 o                         
   5   5   3        136.40        111.14        28.61 o                         
  -5   6   3        236.70        223.10        38.88 o                         
  -4   6   3         25.77         67.76        61.74 o                         
  -3   6   3        181.73        128.14        26.90 o                         
  -2   6   3          1.02          7.04         6.09 o                         
  -1   6   3        259.90        229.16        19.48 o                         
   0   6   3       1359.66       1407.49        12.15 o                         
   1   6   3        741.39        720.02        14.94 o                         
   2   6   3         23.13         12.32         6.25 o                         
   3   6   3        114.34        104.80        30.20 o                         
   4   6   3        332.50        310.47        42.20 o                         
   5   6   3        169.92        205.00       116.13 o                         
  -5   7   3         39.83          2.38        59.30 o                         
  -4   7   3         55.04         29.77        11.73 o                         
  -3   7   3        592.94        571.12        24.31 o                         
  -2   7   3        991.70       1029.24        24.34 o                         
  -1   7   3        556.02        501.85        11.18 o                         
   0   7   3       1528.83       1647.82        21.14 o                         
   1   7   3        623.53        603.39        21.75 o                         
   2   7   3         60.77         73.34        33.46 o                         
   3   7   3         43.09         25.95        15.62 o                         
   4   7   3         36.20         -6.71        41.87 o                         
   5   7   3         38.07         20.27        57.67 o                         
  -5   8   3         57.19         60.02        27.93 o                         
  -4   8   3         22.30         25.39        32.27 o                         
  -3   8   3         71.29         71.23        20.56 o                         
  -2   8   3        907.50        882.43        31.54 o                         
  -1   8   3       2039.99       2027.15        18.89 o                         
   0   8   3       1876.86       1854.53        19.36 o                         
   1   8   3        729.46        773.19        13.65 o                         
   2   8   3        802.34        873.23        23.07 o                         
   3   8   3        404.67        405.23        57.63 o                         
   4   8   3         21.92         31.26        78.00 o                         
   5   8   3         39.05        -19.61        73.07 o                         
  -5   9   3         22.43        -12.70        36.14 o                         
  -4   9   3         34.32         74.44        45.09 o                         
  -3   9   3        219.24        163.44        18.98 o                         
  -2   9   3        192.73        178.00        16.23 o                         
  -1   9   3       1101.54       1086.30        27.98 o                         
   0   9   3         62.52         98.23         7.71 o                         
   1   9   3        498.84        502.42        29.35 o                         
   2   9   3        787.19        755.43        34.36 o                         
   3   9   3         59.75        129.76        85.90 o                         
   4   9   3        412.43        444.55        48.15 o                         
   5   9   3        191.76         66.81        39.15 o                         
  -5  10   3         33.36          3.31        44.05 o                         
  -4  10   3          0.06          2.30        19.38 o                         
  -3  10   3        496.15        488.83        44.01 o                         
  -2  10   3          0.69         -6.00        15.91 o                         
  -1  10   3        135.62        181.72        17.54 o                         
   0  10   3        288.41        320.68        10.27 o                         
   1  10   3        371.53        365.13        28.16 o                         
   2  10   3       1164.30       1205.50        36.45 o                         
   3  10   3          9.05         25.06        16.20 o                         
   4  10   3       1191.04       1352.51        60.62 o                         
   5  10   3         13.66         42.39        36.82 o                         
  -5  11   3          8.71         43.41        39.20 o                         
  -4  11   3        106.19        128.74        63.20 o                         
  -3  11   3       1132.17       1060.20        78.03 o                         
  -2  11   3        239.69        235.75        18.76 o                         
  -1  11   3        154.64        138.38        18.14 o                         
   0  11   3        211.06        205.78        11.88 o                         
   1  11   3        878.51        862.04        13.44 o                         
   2  11   3         55.78         45.63        30.60 o                         
   3  11   3        594.88        498.99        41.00 o                         
   4  11   3          4.47         79.82        29.19 o                         
   5  11   3          7.75         23.54        42.14 o                         
  -5  12   3         52.92        309.07       125.37 o                         
  -4  12   3          8.32         15.45        34.00 o                         
  -3  12   3        238.83        286.39        31.63 o                         
  -2  12   3         19.69         15.30        11.12 o                         
  -1  12   3       1562.61       1544.50        21.83 o                         
   0  12   3        381.98        406.21        21.95 o                         
   1  12   3        183.24        187.08        19.04 o                         
   2  12   3          0.17          4.44        12.01 o                         
   3  12   3          0.26        -25.31        52.52 o                         
   4  12   3          0.00        -39.48        39.48 o                         
   5  12   3         23.95        151.27        57.28 o                         
  -5  13   3          0.06         16.16        43.25 o                         
  -4  13   3        109.43        129.80        22.96 o                         
  -3  13   3         45.99        128.41        64.97 o                         
  -2  13   3        679.53        687.32        25.42 o                         
  -1  13   3         30.92         20.75         6.67 o                         
   0  13   3         49.49         73.88        23.10 o                         
   1  13   3          8.37         -4.50        10.43 o                         
   2  13   3          3.17         22.71        19.59 o                         
   3  13   3         72.31         88.48        27.24 o                         
   4  13   3          9.83          0.88        48.59 o                         
  -4  14   3        149.85        247.64       114.14 o                         
  -3  14   3          0.83        -19.30        19.30 o                         
  -2  14   3         21.71        140.20        83.51 o                         
  -1  14   3         11.31         13.80        30.08 o                         
   0  14   3        479.47        450.00        38.11 o                         
   1  14   3        504.79        514.97        27.28 o                         
   2  14   3        174.67        314.03        53.62 o                         
   3  14   3          0.11         55.06        34.97 o                         
   4  14   3        156.66        309.91       153.63 o                         
  -4  15   3        101.83        116.48       138.08 o                         
  -3  15   3        421.71        416.75        40.53 o                         
  -2  15   3        269.87        198.02        19.33 o                         
  -1  15   3         12.86        -12.57        12.57 o                         
   0  15   3        289.53        285.94        31.53 o                         
   1  15   3        250.34        284.77        33.79 o                         
   2  15   3        662.12        746.21       100.85 o                         
   3  15   3         18.29         49.34       101.09 o                         
   4  15   3         36.29        -18.70        81.96 o                         
  -4  16   3          1.53        -25.07        25.07 o                         
  -3  16   3          2.57          7.42        29.13 o                         
  -2  16   3        501.51        532.20        73.93 o                         
  -1  16   3         22.11         17.94        35.55 o                         
   0  16   3        691.87        785.88        34.50 o                         
   1  16   3        374.78        307.58        40.21 o                         
   2  16   3         23.54         94.51       107.55 o                         
   3  16   3        386.01        451.59       142.94 o                         
   4  16   3         92.40        321.87       162.74 o                         
  -4  17   3         36.10         32.86        31.01 o                         
  -3  17   3         58.42        159.40        73.26 o                         
  -2  17   3         14.22         40.83        30.40 o                         
  -1  17   3          3.06         23.79        15.72 o                         
   0  17   3        115.64         51.77        23.50 o                         
   1  17   3        367.54        341.48        43.65 o                         
   2  17   3          3.00        -24.61        34.75 o                         
   3  17   3        147.01        151.27        25.67 o                         
  -3  18   3         30.03         16.00        53.65 o                         
  -2  18   3         94.44        194.14        90.08 o                         
  -1  18   3        197.43        135.30        60.23 o                         
   0  18   3        173.38        246.07        53.32 o                         
   1  18   3          2.24        -12.40        43.06 o                         
   2  18   3        165.16        288.79       107.23 o                         
   3  18   3         28.77        -28.46        50.54 o                         
  -3  19   3         37.82        143.57       182.98 o                         
  -2  19   3          2.73        355.42        56.54 o                         
  -1  19   3         19.10        -13.50        23.28 o                         
   0  19   3         18.87        -27.02        41.08 o                         
   1  19   3         90.71         78.42        28.83 o                         
   2  19   3         16.22         41.85        38.45 o                         
   3  19   3        129.19        104.87        31.47 o                         
  -2  20   3         23.06        403.81       305.12 o                         
  -1  20   3        146.95        149.61       157.98 o                         
   0  20   3         83.90         60.92        36.75 o                         
   1  20   3        195.68         38.92        39.31 o                         
   2  20   3          2.83        101.59       259.72 o                         
  -2  21   3         89.29         95.70        76.82 o                         
  -1  21   3         39.88         89.18        68.73 o                         
   0  21   3         12.72        -37.91        37.91 o                         
   1  21   3         57.18         97.71        32.16 o                         
   2  21   3          2.16         32.02        66.36 o                         
  -1  22   3        136.48         89.76       106.25 o                         
   0  22   3        120.78         83.21        32.25 o                         
   1  22   3        169.83        263.99       181.89 o                         
  -4   0   4         91.84        145.48        83.12 o                         
  -2   0   4       1829.60       1857.92        27.48 o                         
   0   0   4        991.69       1042.60        10.19 o                         
   2   0   4         27.22         22.90         8.37 o                         
   4   0   4       1060.05       1089.34        66.75 o                         
  -5   1   4        103.28        188.75        53.85 o                         
  -4   1   4        641.83        643.30        39.42 o                         
  -3   1   4        123.59        109.59        21.94 o                         
  -2   1   4         62.37         45.84         5.19 o                         
  -1   1   4      12692.88      12949.93       197.62 o                         
   0   1   4         42.97         37.71         2.94 o                         
   1   1   4         14.73          2.37         3.30 o                         
   2   1   4        347.37        360.16        20.38 o                         
   3   1   4        152.92        161.50        52.55 o                         
   4   1   4          0.21         -4.76        18.77 o                         
   5   1   4         80.16        126.49        29.12 o                         
  -5   2   4         79.34        180.58        84.68 o                         
  -4   2   4        339.74        274.27        48.87 o                         
  -3   2   4         11.27          6.55         6.93 o                         
  -2   2   4         20.16         29.87        24.52 o                         
  -1   2   4       3773.35       3913.47        19.50 o                         
   0   2   4       2147.76       2103.25        13.04 o                         
   1   2   4        688.06        672.66        11.30 o                         
   2   2   4       3177.06       3123.39        26.10 o                         
   3   2   4        332.93        349.10        25.89 o                         
   4   2   4        548.70        580.15        43.84 o                         
   5   2   4          0.43         44.76        29.47 o                         
  -5   3   4         88.03         50.00        28.16 o                         
  -4   3   4        345.58        282.89        25.20 o                         
  -3   3   4         12.67          1.02        11.97 o                         
  -2   3   4         44.87         38.00         5.30 o                         
  -1   3   4       1324.88       1324.13        25.08 o                         
   0   3   4       1411.49       1479.58        10.44 o                         
   1   3   4       6686.29       6874.11        38.03 o                         
   2   3   4       1053.12       1061.15        21.71 o                         
   3   3   4        448.40        429.64        30.93 o                         
   4   3   4        594.82        606.34        88.87 o                         
   5   3   4         30.12        224.83       155.81 o                         
  -5   4   4         28.59         42.57        17.82 o                         
  -4   4   4          1.70        -18.64        18.64 o                         
  -3   4   4        719.82        703.95        18.86 o                         
  -2   4   4          0.91          6.99         5.84 o                         
  -1   4   4       5025.20       5097.24        50.40 o                         
   0   4   4       6720.13       6762.65        57.73 o                         
   1   4   4       2798.87       2842.98        45.75 o                         
   2   4   4       3719.57       3976.69        43.21 o                         
   3   4   4        100.73         89.60        11.97 o                         
   4   4   4         33.63         26.96        76.24 o                         
   5   4   4         21.94         70.86        39.10 o                         
  -5   5   4         85.37        114.47        68.73 o                         
  -4   5   4         97.13         94.22        12.89 o                         
  -3   5   4        423.02        485.91        16.94 o                         
  -2   5   4        500.04        492.35        22.57 o                         
  -1   5   4         22.09         17.77         3.83 o                         
   0   5   4       1231.80       1260.64        15.39 o                         
   1   5   4         97.48        127.02         8.95 o                         
   2   5   4        188.10        207.41        15.76 o                         
   3   5   4        201.47        216.81        35.57 o                         
   4   5   4         10.19        -33.78        33.78 o                         
   5   5   4         32.99         90.93        28.55 o                         
  -5   6   4          3.18          8.40        37.34 o                         
  -4   6   4        448.01        510.63        38.58 o                         
  -3   6   4        110.51        117.68        40.07 o                         
  -2   6   4       1320.05       1328.57        31.42 o                         
  -1   6   4       1547.73       1559.27        15.43 o                         
   0   6   4        389.10        378.04        10.43 o                         
   1   6   4       1709.76       1840.06        25.55 o                         
   2   6   4         26.58         21.31        14.42 o                         
   3   6   4         99.53        127.28        60.44 o                         
   4   6   4        500.04        375.22        69.93 o                         
   5   6   4        115.21         16.42        29.19 o                         
  -5   7   4         23.85         85.72       147.75 o                         
  -4   7   4        300.33        357.64        48.34 o                         
  -3   7   4        173.82        144.43        16.54 o                         
  -2   7   4        423.54        450.18        34.75 o                         
  -1   7   4        344.74        345.30        11.50 o                         
   0   7   4       1346.95       1314.10        13.14 o                         
   1   7   4       2193.22       2279.29        39.55 o                         
   2   7   4       5239.60       5127.38        59.30 o                         
   3   7   4        685.15        762.65        39.38 o                         
   4   7   4         15.15          0.44        68.34 o                         
   5   7   4         41.20         55.66        46.41 o                         
  -5   8   4        128.37        199.94       114.56 o                         
  -4   8   4         13.21         45.81        37.11 o                         
  -3   8   4        304.06        291.63        48.72 o                         
  -2   8   4         74.19        132.33        20.01 o                         
  -1   8   4        211.37        248.67        13.26 o                         
   0   8   4        370.36        383.75        22.58 o                         
   1   8   4       1551.29       1673.95        43.22 o                         
   2   8   4         13.41         -9.90         9.90 o                         
   3   8   4       1605.37       1551.73        32.81 o                         
   4   8   4         56.74         73.91        32.79 o                         
   5   8   4        318.86        283.09       100.70 o                         
  -5   9   4         61.58        150.07        47.56 o                         
  -4   9   4          3.59         12.73        12.40 o                         
  -3   9   4        676.88        616.10        43.22 o                         
  -2   9   4        998.10       1038.65        57.30 o                         
  -1   9   4        421.60        436.68        22.99 o                         
   0   9   4        106.42        119.42        15.49 o                         
   1   9   4       1134.62       1152.01        28.61 o                         
   2   9   4        133.87        121.86        12.81 o                         
   3   9   4         32.67         20.17        20.38 o                         
   4   9   4        273.65        209.06        29.86 o                         
   5   9   4        216.30        297.86        75.83 o                         
  -5  10   4         23.93        290.60       228.53 o                         
  -4  10   4        163.65        150.93        46.17 o                         
  -3  10   4        606.31        663.15        39.96 o                         
  -2  10   4       1259.22       1124.21        38.57 o                         
  -1  10   4       1350.46       1349.67        19.25 o                         
   0  10   4       1046.20        996.34        20.52 o                         
   1  10   4       1241.99       1269.64        23.08 o                         
   2  10   4          1.55         -9.49        20.58 o                         
   3  10   4          2.71         -0.44        12.11 o                         
   4  10   4          2.52          9.62        26.81 o                         
   5  10   4         87.71        -40.92        40.92 o                         
  -5  11   4         41.20        -29.54        29.54 o                         
  -4  11   4         68.90        154.81        51.85 o                         
  -3  11   4        126.99         86.23        27.11 o                         
  -2  11   4         75.80         62.95        12.20 o                         
  -1  11   4          0.23         15.98         8.32 o                         
   0  11   4        643.20        727.35        21.86 o                         
   1  11   4        776.56        724.97        24.17 o                         
   2  11   4         84.28        159.92        86.09 o                         
   3  11   4         70.41        114.81        19.77 o                         
   4  11   4         67.90        130.57        29.51 o                         
   5  11   4         17.28        147.61       270.15 o                         
  -5  12   4          3.19        253.58       198.40 o                         
  -4  12   4         77.47         60.37        26.27 o                         
  -3  12   4         31.48        148.25        80.23 o                         
  -2  12   4         13.64         18.20        12.88 o                         
  -1  12   4        230.91        240.88        18.29 o                         
   0  12   4        789.59        824.60        24.63 o                         
   1  12   4         95.83        128.62        28.71 o                         
   2  12   4        850.69        943.16        86.40 o                         
   3  12   4         92.91        114.62        41.08 o                         
   4  12   4        608.63        799.59       104.85 o                         
  -5  13   4          7.86        -39.75        39.75 o                         
  -4  13   4         18.64         37.10        22.34 o                         
  -3  13   4        656.42        670.85        54.79 o                         
  -2  13   4        102.45         85.01        27.27 o                         
  -1  13   4          9.44         11.63         7.64 o                         
   0  13   4         22.64         -9.02         9.02 o                         
   1  13   4        815.80        803.32        17.52 o                         
   2  13   4        451.48        458.17        33.27 o                         
   3  13   4        141.65        164.96        88.09 o                         
   4  13   4         26.33         47.54        65.18 o                         
  -4  14   4         19.31        -10.12        22.80 o                         
  -3  14   4        537.00        500.66        81.06 o                         
  -2  14   4        774.03        856.46        43.52 o                         
  -1  14   4        428.91        462.67        26.89 o                         
   0  14   4        822.98        890.43        34.38 o                         
   1  14   4         23.79         15.09         8.04 o                         
   2  14   4        189.41        203.41        28.67 o                         
   3  14   4        183.77        168.97        93.60 o                         
   4  14   4         21.26         27.54        33.06 o                         
  -4  15   4         11.42         30.67        23.19 o                         
  -3  15   4        127.35        148.50        24.18 o                         
  -2  15   4          8.79         -5.62        23.83 o                         
  -1  15   4        118.57        104.93        23.49 o                         
   0  15   4          0.14         34.98        10.04 o                         
   1  15   4        297.44        214.91        29.00 o                         
   2  15   4         75.76         86.07        44.31 o                         
   3  15   4          0.99         24.74        46.21 o                         
   4  15   4          1.59         40.08        38.93 o                         
  -4  16   4          1.20         55.06        29.99 o                         
  -3  16   4         13.42         34.71        23.78 o                         
  -2  16   4        288.79        393.08        39.73 o                         
  -1  16   4        102.50        130.00        87.68 o                         
   0  16   4        166.72        184.02        64.16 o                         
   1  16   4        182.39        139.43        24.01 o                         
   2  16   4        191.67        247.67        98.13 o                         
   3  16   4        631.00        632.87        75.42 o                         
   4  16   4          3.47        138.86        79.98 o                         
  -4  17   4          5.32        190.63       145.56 o                         
  -3  17   4         70.39        298.31       156.63 o                         
  -2  17   4         27.60         55.84        21.11 o                         
  -1  17   4         18.06         32.84        17.79 o                         
   0  17   4        355.05        424.17        56.70 o                         
   1  17   4        303.54        307.97        42.48 o                         
   2  17   4        294.64        363.69       115.32 o                         
   3  17   4        553.16        564.44        48.81 o                         
  -3  18   4         16.23        150.07       150.91 o                         
  -2  18   4         66.32         31.81        34.11 o                         
  -1  18   4        121.73         95.66        20.82 o                         
   0  18   4         23.00         63.71        25.89 o                         
   1  18   4        135.63        147.98        40.88 o                         
   2  18   4         15.39         79.10        24.07 o                         
   3  18   4        139.66         87.28        56.88 o                         
  -3  19   4         13.20        155.60       234.79 o                         
  -2  19   4        147.54        229.93        79.98 o                         
  -1  19   4          0.00        -23.17        24.60 o                         
   0  19   4        187.48        286.30       168.87 o                         
   1  19   4          0.62        -34.34        37.53 o                         
   2  19   4         16.44        198.59       191.11 o                         
   3  19   4         18.25        -18.52        33.78 o                         
  -2  20   4         14.57        -13.70        32.06 o                         
  -1  20   4        155.52        153.91        45.04 o                         
   0  20   4        276.01        203.82        42.48 o                         
   1  20   4         67.63         37.24        78.00 o                         
   2  20   4        115.99        263.41       280.82 o                         
  -2  21   4          8.93         24.11        47.40 o                         
  -1  21   4         16.46        381.30       414.92 o                         
   0  21   4          6.02         75.44        41.49 o                         
   1  21   4         21.97        306.27       195.92 o                         
   2  21   4         17.65         46.09        89.28 o                         
  -1  22   4          0.00        -22.55        63.41 o                         
   0  22   4          7.66        -15.14        32.88 o                         
   1  22   4         44.81        268.89       166.89 o                         
  -5   0   5        390.14        708.44       139.63 o                         
  -3   0   5        245.06        269.08        79.59 o                         
  -1   0   5      12038.26      11995.09        93.21 o                         
   1   0   5        347.51        367.82        13.25 o                         
   3   0   5       1105.95       1099.24        51.73 o                         
   5   0   5        591.52        457.37        79.01 o                         
  -5   1   5         65.70         98.24        62.68 o                         
  -4   1   5        842.07        866.93        48.53 o                         
  -3   1   5        202.57        196.81        18.36 o                         
  -2   1   5         12.20         11.87        19.68 o                         
  -1   1   5       5294.08       5530.59        36.06 o                         
   0   1   5        767.14        754.45         7.61 o                         
   1   1   5        421.74        448.31        10.01 o                         
   2   1   5       1976.83       1930.68        24.38 o                         
   3   1   5        257.31        229.08        27.26 o                         
   4   1   5        855.63        823.97        46.44 o                         
   5   1   5         27.84        152.52       135.67 o                         
  -5   2   5          1.80        137.00        76.49 o                         
  -4   2   5        387.82        401.29        41.95 o                         
  -3   2   5       1336.80       1345.24        23.66 o                         
  -2   2   5       1134.41       1051.57        21.85 o                         
  -1   2   5       2254.00       2211.81        35.47 o                         
   0   2   5       3446.57       3447.61        21.70 o                         
   1   2   5       1197.55       1199.48        14.98 o                         
   2   2   5       1175.25       1157.94        23.37 o                         
   3   2   5        108.29        123.78        59.04 o                         
   4   2   5         35.61         19.79        21.54 o                         
   5   2   5         46.55         51.67        29.59 o                         
  -5   3   5          7.01         15.19        28.57 o                         
  -4   3   5        135.02        124.58        18.47 o                         
  -3   3   5         55.91         60.35        24.89 o                         
  -2   3   5       2180.57       2174.25        26.55 o                         
  -1   3   5       2300.79       2226.31        31.36 o                         
   0   3   5        441.79        467.48         8.12 o                         
   1   3   5        929.57        925.33        13.78 o                         
   2   3   5        138.10        118.10        23.83 o                         
   3   3   5        287.65        353.96        75.25 o                         
   4   3   5        239.69        315.67        40.50 o                         
   5   3   5         58.10         40.87        32.68 o                         
  -5   4   5         99.02        209.07        89.50 o                         
  -4   4   5         27.85         34.29        15.03 o                         
  -3   4   5       1095.23       1045.92        61.16 o                         
  -2   4   5       1661.74       1764.68        20.48 o                         
  -1   4   5       2920.84       3036.57        19.08 o                         
   0   4   5        317.00        353.15        10.13 o                         
   1   4   5       1512.07       1466.74        36.07 o                         
   2   4   5       2560.80       2624.60        33.05 o                         
   3   4   5         23.01         -8.65        12.66 o                         
   4   4   5        710.56        658.51        60.03 o                         
   5   4   5         79.89        292.91       209.54 o                         
  -5   5   5         81.04        161.70        88.92 o                         
  -4   5   5         34.71         70.09        62.43 o                         
  -3   5   5          2.16         11.74         9.08 o                         
  -2   5   5        844.48        855.40        31.59 o                         
  -1   5   5         43.22         77.37         6.71 o                         
   0   5   5        151.11        143.99         7.61 o                         
   1   5   5       1896.19       1825.58        21.39 o                         
   2   5   5       3129.12       3055.83        54.71 o                         
   3   5   5       1435.84       1401.88        32.25 o                         
   4   5   5        637.07        536.81        60.57 o                         
   5   5   5        172.03        275.84       108.40 o                         
  -5   6   5          0.47         10.19        30.95 o                         
  -4   6   5          0.03         -7.48        11.31 o                         
  -3   6   5        147.87        132.76        47.96 o                         
  -2   6   5       4084.79       4035.13        57.44 o                         
  -1   6   5       9342.69       9797.30        55.01 o                         
   0   6   5        945.31        911.60        13.47 o                         
   1   6   5        421.29        498.24        14.13 o                         
   2   6   5        632.15        568.99        58.85 o                         
   3   6   5          0.10         -4.95        11.29 o                         
   4   6   5        616.59        579.97        49.83 o                         
   5   6   5          1.50        -29.58        29.58 o                         
  -5   7   5         43.69         49.91        35.07 o                         
  -4   7   5        865.38        785.67        43.77 o                         
  -3   7   5       2024.40       2024.94        57.22 o                         
  -2   7   5       4340.62       4400.42        41.44 o                         
  -1   7   5        662.16        678.42        12.47 o                         
   0   7   5        252.17        243.14         9.31 o                         
   1   7   5        154.65        251.96        19.60 o                         
   2   7   5         83.94        126.18        20.13 o                         
   3   7   5          0.11          0.80        22.16 o                         
   4   7   5         14.64        -22.49        22.49 o                         
   5   7   5        265.25        177.15        32.62 o                         
  -5   8   5          2.97         18.48        21.28 o                         
  -4   8   5        172.61        123.25        71.95 o                         
  -3   8   5        199.93        171.58        29.47 o                         
  -2   8   5        465.27        422.64        24.34 o                         
  -1   8   5         29.91         32.01        14.19 o                         
   0   8   5       1324.16       1326.35        17.58 o                         
   1   8   5          0.08         13.30         9.06 o                         
   2   8   5        115.30        102.88        43.25 o                         
   3   8   5        735.92        679.58        61.31 o                         
   4   8   5         61.50        255.56       147.14 o                         
   5   8   5          0.09         29.36        31.14 o                         
  -5   9   5         44.33        468.88       160.49 o                         
  -4   9   5        110.07         93.17        47.03 o                         
  -3   9   5        278.27        233.60        18.73 o                         
  -2   9   5          0.72         -7.25         7.25 o                         
  -1   9   5        120.63        144.28        14.44 o                         
   0   9   5          4.42         -8.32         8.32 o                         
   1   9   5       1455.27       1495.55        26.94 o                         
   2   9   5         57.07         18.99        23.30 o                         
   3   9   5          4.63        -10.87        38.71 o                         
   4   9   5         12.31         50.95        43.85 o                         
   5   9   5         95.38         12.22       104.66 o                         
  -5  10   5         23.97        207.98       139.33 o                         
  -4  10   5         36.64        116.33        24.92 o                         
  -3  10   5        153.46        157.06        36.55 o                         
  -2  10   5         26.09         31.81         8.95 o                         
  -1  10   5        370.96        354.58        17.65 o                         
   0  10   5        400.90        446.31        33.92 o                         
   1  10   5        107.38        171.94        58.76 o                         
   2  10   5          8.34         14.14        42.45 o                         
   3  10   5        333.00        413.31        83.54 o                         
   4  10   5        289.32        402.98        56.41 o                         
   5  10   5         89.42         80.66        46.22 o                         
  -5  11   5         24.02         24.81        71.23 o                         
  -4  11   5        338.44        483.54        97.20 o                         
  -3  11   5        167.90        121.35        51.82 o                         
  -2  11   5        683.54        737.05        22.33 o                         
  -1  11   5        194.73        225.39        40.14 o                         
   0  11   5        122.41         72.46        19.56 o                         
   1  11   5       1224.95       1190.46        45.62 o                         
   2  11   5        644.91        616.19        73.87 o                         
   3  11   5        188.24        154.45        31.97 o                         
   4  11   5         48.78         69.45        57.67 o                         
   5  11   5         37.32        -34.40        95.00 o                         
  -5  12   5          0.14        139.30       145.20 o                         
  -4  12   5         30.46         16.50        79.18 o                         
  -3  12   5        344.56        370.22        36.54 o                         
  -2  12   5        158.95        135.09        16.88 o                         
  -1  12   5       1767.99       1668.01        31.76 o                         
   0  12   5         40.40         36.29         9.57 o                         
   1  12   5       1240.21       1313.24        37.73 o                         
   2  12   5        149.33        149.63        20.52 o                         
   3  12   5         20.76         -8.99        20.05 o                         
   4  12   5         18.02         16.22        45.62 o                         
  -4  13   5         51.61         43.45        34.74 o                         
  -3  13   5         76.90        101.92        48.06 o                         
  -2  13   5        156.57        195.52        33.92 o                         
  -1  13   5        768.07        727.24        26.17 o                         
   0  13   5        439.34        416.90        18.31 o                         
   1  13   5        182.88        179.68        19.95 o                         
   2  13   5         27.02         23.97        23.79 o                         
   3  13   5        401.44        368.46        94.20 o                         
   4  13   5         88.07        184.22        41.66 o                         
  -4  14   5         96.06        162.73        81.73 o                         
  -3  14   5         35.19         42.09        17.37 o                         
  -2  14   5          0.59        -11.89        11.89 o                         
  -1  14   5         44.79         14.28        10.92 o                         
   0  14   5        110.93        113.92        28.90 o                         
   1  14   5        172.41        187.63        20.75 o                         
   2  14   5         11.51         41.88        27.26 o                         
   3  14   5        440.49        518.39       306.52 o                         
   4  14   5         37.50        122.19        95.77 o                         
  -4  15   5         85.30         77.28        23.09 o                         
  -3  15   5         17.90         95.00        20.13 o                         
  -2  15   5          4.30          6.07        13.66 o                         
  -1  15   5        185.09        131.63        22.74 o                         
   0  15   5        608.65        509.45        62.71 o                         
   1  15   5        569.12        531.97        37.96 o                         
   2  15   5        477.36        510.45       121.82 o                         
   3  15   5          1.43         -8.91        32.62 o                         
   4  15   5         14.79         15.54        39.62 o                         
  -4  16   5         25.26         55.02        41.97 o                         
  -3  16   5         16.88        148.36        83.77 o                         
  -2  16   5        469.60        535.91        73.07 o                         
  -1  16   5          0.81        -14.59        14.59 o                         
   0  16   5        126.69        173.28        68.12 o                         
   1  16   5        396.15        345.99        47.98 o                         
   2  16   5         11.33         81.29        28.61 o                         
   3  16   5         84.28        191.75        85.23 o                         
  -3  17   5        502.23        620.28        77.18 o                         
  -2  17   5        136.62        206.49        77.72 o                         
  -1  17   5          4.63        -20.35        20.35 o                         
   0  17   5        239.26        289.34        29.47 o                         
   1  17   5         74.95         29.46        23.15 o                         
   2  17   5          9.35        -21.12        23.24 o                         
   3  17   5         29.53         25.15        34.23 o                         
  -3  18   5          3.56        -27.60        27.60 o                         
  -2  18   5        273.77        363.66        93.97 o                         
  -1  18   5         89.71         88.29        19.36 o                         
   0  18   5        933.48        820.99        48.57 o                         
   1  18   5         27.86         60.38        24.34 o                         
   2  18   5          1.00         32.00        25.05 o                         
   3  18   5          6.84        -51.78        70.84 o                         
  -3  19   5         69.02         74.03        85.56 o                         
  -2  19   5         20.98         81.76        24.97 o                         
  -1  19   5         34.86         14.29        19.26 o                         
   0  19   5         99.94        187.25        83.94 o                         
   1  19   5        134.83         56.22        38.90 o                         
   2  19   5          2.95         33.77        35.27 o                         
  -2  20   5         37.95          4.50        26.30 o                         
  -1  20   5         22.94        -35.55        35.55 o                         
   0  20   5        124.66         87.90        28.88 o                         
   1  20   5          0.53        -30.76        30.76 o                         
   2  20   5         43.05        111.35        38.14 o                         
  -2  21   5        119.84         79.95        59.45 o                         
  -1  21   5         50.43         33.24        66.14 o                         
   0  21   5          7.85        -28.60        30.29 o                         
   1  21   5         56.22        271.75       176.77 o                         
   0  22   5        260.53        370.95       155.64 o                         
  -4   0   6         45.58         52.25        16.05 o                         
  -2   0   6         44.65         64.62        11.47 o                         
   0   0   6       1346.62       1334.87        17.39 o                         
   2   0   6        395.04        427.69        22.33 o                         
   4   0   6       1829.35       1762.79        79.40 o                         
  -5   1   6        242.09        351.65        71.47 o                         
  -4   1   6         72.82        106.77        48.56 o                         
  -3   1   6        942.60        937.81        21.39 o                         
  -2   1   6         59.27         70.32        18.47 o                         
  -1   1   6         44.11         50.92         4.62 o                         
   0   1   6       1835.80       1889.34        17.23 o                         
   1   1   6          0.85         -4.28         4.28 o                         
   2   1   6       1723.04       1668.89        27.94 o                         
   3   1   6          0.27         48.45        77.81 o                         
   4   1   6        114.96         47.41        20.66 o                         
   5   1   6        193.02        328.58       118.88 o                         
  -5   2   6         56.87        123.20        22.99 o                         
  -4   2   6          9.24         14.41        67.82 o                         
  -3   2   6        379.28        320.49        20.02 o                         
  -2   2   6        867.90        852.51        14.55 o                         
  -1   2   6       3411.56       3438.01        32.84 o                         
   0   2   6        687.73        755.54         9.56 o                         
   1   2   6          1.56         -2.77         4.91 o                         
   2   2   6         88.83        102.23        27.37 o                         
   3   2   6       1386.08       1410.84        41.08 o                         
   4   2   6       1513.28       1603.09        60.48 o                         
   5   2   6          8.87         46.93       101.11 o                         
  -5   3   6         22.16         48.24        24.50 o                         
  -4   3   6         82.43        124.49        57.92 o                         
  -3   3   6         12.76         20.65        14.18 o                         
  -2   3   6        420.23        476.64        12.50 o                         
  -1   3   6         26.46         27.68         5.77 o                         
   0   3   6       5987.11       6140.27        38.05 o                         
   1   3   6       4504.37       4649.38        69.56 o                         
   2   3   6       1437.47       1531.16        48.17 o                         
   3   3   6        209.43        177.62        26.10 o                         
   4   3   6         60.31         43.85        36.32 o                         
   5   3   6          0.67         26.46        31.83 o                         
  -5   4   6          4.32         13.92        17.34 o                         
  -4   4   6          4.58         15.84        11.48 o                         
  -3   4   6        610.91        574.98        21.24 o                         
  -2   4   6        645.71        648.55        33.18 o                         
  -1   4   6       3614.89       3724.07        41.50 o                         
   0   4   6        770.51        807.67        30.50 o                         
   1   4   6          5.43         -1.08         6.47 o                         
   2   4   6        171.49        178.32        39.98 o                         
   3   4   6         71.24         48.26        15.41 o                         
   4   4   6        104.83         98.77        37.91 o                         
   5   4   6          6.04        -60.03        60.03 o                         
  -5   5   6         79.52         30.32        25.74 o                         
  -4   5   6        954.40       1102.10       123.06 o                         
  -3   5   6        297.02        343.10        19.39 o                         
  -2   5   6        140.70        195.31        12.72 o                         
  -1   5   6          0.70          1.33         3.37 o                         
   0   5   6        275.14        238.65         7.31 o                         
   1   5   6       2051.13       2132.36        22.42 o                         
   2   5   6        225.71        193.97        25.67 o                         
   3   5   6         50.43         29.82        14.51 o                         
   4   5   6        925.03        938.46        71.48 o                         
   5   5   6        200.10        116.46        36.02 o                         
  -5   6   6         16.86         62.52        27.25 o                         
  -4   6   6          0.08         28.26        12.13 o                         
  -3   6   6        212.87        206.67        27.30 o                         
  -2   6   6       5852.21       6092.01        46.18 o                         
  -1   6   6        385.60        349.54         9.08 o                         
   0   6   6       1396.28       1406.40        19.13 o                         
   1   6   6        737.87        762.71        18.94 o                         
   2   6   6         54.23         49.20        11.72 o                         
   3   6   6        402.98        414.86        33.23 o                         
   4   6   6        249.33        227.14        28.07 o                         
   5   6   6          6.53        573.91        89.25 o                         
  -5   7   6         26.18        274.20       126.50 o                         
  -4   7   6        213.66        169.09        18.26 o                         
  -3   7   6        581.71        555.44        27.25 o                         
  -2   7   6        153.13        192.84        41.54 o                         
  -1   7   6        868.65        863.60        14.32 o                         
   0   7   6        621.09        625.44        12.54 o                         
   1   7   6         24.05         16.32         6.89 o                         
   2   7   6        259.44        255.14        55.08 o                         
   3   7   6          3.48          7.63        17.47 o                         
   4   7   6         10.16        -23.50        23.50 o                         
   5   7   6         37.95        -31.85        31.85 o                         
  -5   8   6         15.10         15.02        36.61 o                         
  -4   8   6        106.20         81.39        13.50 o                         
  -3   8   6          2.94         66.16        49.57 o                         
  -2   8   6        757.32        810.21        48.20 o                         
  -1   8   6        803.59        823.40        15.09 o                         
   0   8   6        273.76        290.54        10.93 o                         
   1   8   6        168.47        179.11        20.80 o                         
   2   8   6        232.31        246.48        49.58 o                         
   3   8   6       1197.08       1184.83        50.39 o                         
   4   8   6          0.03        -12.89        47.98 o                         
   5   8   6         91.94        135.17        60.03 o                         
  -5   9   6         57.87         14.77        63.39 o                         
  -4   9   6        221.83        177.79        26.56 o                         
  -3   9   6         63.06        104.12        61.96 o                         
  -2   9   6         15.26          6.86         7.62 o                         
  -1   9   6        489.69        588.37        23.15 o                         
   0   9   6        791.81        781.16        16.73 o                         
   1   9   6         14.29         14.36        11.74 o                         
   2   9   6        421.47        435.46        63.39 o                         
   3   9   6        134.67        104.84        16.12 o                         
   4   9   6         12.41         21.76        28.86 o                         
   5   9   6         62.51         80.96        82.95 o                         
  -5  10   6          0.95        207.94       164.50 o                         
  -4  10   6        357.82        233.89        45.49 o                         
  -3  10   6         27.88         40.27        14.31 o                         
  -2  10   6        126.77        136.90        15.89 o                         
  -1  10   6        655.37        671.82        21.78 o                         
   0  10   6         45.26         23.76         9.18 o                         
   1  10   6        200.95        203.52        35.49 o                         
   2  10   6         21.24        -22.92        22.92 o                         
   3  10   6         31.07          7.08        40.28 o                         
   4  10   6         34.33         39.12        45.40 o                         
   5  10   6         17.19        -45.83        55.69 o                         
  -5  11   6          4.04        259.34       165.10 o                         
  -4  11   6        220.40        167.66       101.14 o                         
  -3  11   6        140.65        117.17        79.94 o                         
  -2  11   6        638.65        607.36        38.91 o                         
  -1  11   6        977.25        933.37        29.41 o                         
   0  11   6         81.19        102.74        21.04 o                         
   1  11   6       1423.12       1438.26        80.56 o                         
   2  11   6        413.84        337.60        33.18 o                         
   3  11   6        168.58        136.49        24.94 o                         
   4  11   6         56.85         32.10        30.99 o                         
  -5  12   6          5.27         52.26        54.87 o                         
  -4  12   6         34.28         -3.84        36.99 o                         
  -3  12   6        190.12        169.39        32.36 o                         
  -2  12   6          0.21        -12.68        14.30 o                         
  -1  12   6        234.67        275.19        96.76 o                         
   0  12   6        278.95        305.13        71.09 o                         
   1  12   6        483.59        600.46        42.01 o                         
   2  12   6        769.75        801.72        32.58 o                         
   3  12   6        197.68        148.58        30.04 o                         
   4  12   6        320.39        747.29       242.91 o                         
  -4  13   6         41.48         -7.35        47.72 o                         
  -3  13   6         38.99        -14.42        25.93 o                         
  -2  13   6        354.66        415.32        86.65 o                         
  -1  13   6        196.33        166.73        50.93 o                         
   0  13   6       1209.45       1148.33        28.30 o                         
   1  13   6       1512.03       1652.57        42.08 o                         
   2  13   6       2289.21       2166.47        46.73 o                         
   3  13   6        549.39        662.06        53.44 o                         
   4  13   6         41.47        149.14       183.65 o                         
  -4  14   6         59.59        231.23       115.76 o                         
  -3  14   6         35.48        139.94        95.53 o                         
  -2  14   6        419.70        488.90        34.07 o                         
  -1  14   6          2.28         11.81        12.26 o                         
   0  14   6          1.53        -13.28        13.68 o                         
   1  14   6         50.52         52.70        13.90 o                         
   2  14   6        352.29        477.05       109.83 o                         
   3  14   6        129.82        262.06       128.37 o                         
   4  14   6          8.71        175.20       244.31 o                         
  -4  15   6         59.93         52.62        23.93 o                         
  -3  15   6        220.57        309.82        88.25 o                         
  -2  15   6          0.04        -17.48        17.48 o                         
  -1  15   6          5.71          5.65        13.24 o                         
   0  15   6          0.90        -12.03        12.03 o                         
   1  15   6        362.36        323.85        66.57 o                         
   2  15   6          0.14        -19.03        19.03 o                         
   3  15   6        213.68        293.43       174.17 o                         
   4  15   6          2.12        121.10        58.85 o                         
  -4  16   6         46.12         16.30        29.27 o                         
  -3  16   6          0.39         70.29        29.38 o                         
  -2  16   6        168.51        198.25        35.56 o                         
  -1  16   6        185.24        152.57        50.57 o                         
   0  16   6          6.09         31.73        16.71 o                         
   1  16   6         10.42         23.73        19.30 o                         
   2  16   6         32.20         76.98        28.30 o                         
   3  16   6        112.33         98.03        26.54 o                         
  -3  17   6         40.90         73.44        23.03 o                         
  -2  17   6         19.06         29.93        21.71 o                         
  -1  17   6          0.07         12.72        19.07 o                         
   0  17   6         23.51         34.92        23.70 o                         
   1  17   6         39.86         56.11        52.14 o                         
   2  17   6         96.16        148.75        84.78 o                         
   3  17   6         18.07        -21.80       101.50 o                         
  -3  18   6         33.37         11.79        25.18 o                         
  -2  18   6        146.20        163.22        37.34 o                         
  -1  18   6         86.75         55.57        31.16 o                         
   0  18   6          8.88         24.80        23.31 o                         
   1  18   6          7.65         14.02        65.97 o                         
   2  18   6         12.72         -8.64        26.17 o                         
   3  18   6         39.00        -31.54        53.36 o                         
  -3  19   6          2.41         33.78        55.45 o                         
  -2  19   6         48.24         95.24       104.83 o                         
  -1  19   6         24.71         21.51        20.14 o                         
   0  19   6         19.00         -0.08        59.43 o                         
   1  19   6         21.05         83.28        29.16 o                         
   2  19   6          4.06         25.72        27.23 o                         
  -2  20   6          0.22         59.77        35.37 o                         
  -1  20   6        274.18        223.78        84.74 o                         
   0  20   6         72.53        112.65        45.04 o                         
   1  20   6         49.47         99.01        31.40 o                         
   2  20   6        154.46         -8.26        35.73 o                         
  -1  21   6         80.08        124.48        48.59 o                         
   0  21   6        178.92         40.06        56.89 o                         
   1  21   6         45.50         78.88        35.11 o                         
  -5   0   7        106.75         97.64        70.90 o                         
  -3   0   7        274.07        192.36        29.63 o                         
  -1   0   7          0.15         -3.59         3.59 o                         
   1   0   7       2900.31       2964.43        32.96 o                         
   3   0   7       2805.50       2890.05        74.67 o                         
   5   0   7        150.01        126.78        46.99 o                         
  -5   1   7         26.64         34.18        21.27 o                         
  -4   1   7         16.75          2.28        31.92 o                         
  -3   1   7        365.87        369.98        38.38 o                         
  -2   1   7          6.18          4.07         4.71 o                         
  -1   1   7        565.19        556.02         9.55 o                         
   0   1   7       1187.72       1201.73        10.03 o                         
   1   1   7       4089.61       4439.83        28.24 o                         
   2   1   7        528.40        531.88        17.24 o                         
   3   1   7         27.84         20.15        14.61 o                         
   4   1   7         45.07         89.64        63.22 o                         
   5   1   7         38.82         43.00        59.26 o                         
  -5   2   7        283.69        235.12        79.15 o                         
  -4   2   7        337.20        351.03        23.62 o                         
  -3   2   7        675.77        607.17        22.24 o                         
  -2   2   7       1715.56       1835.53        18.80 o                         
  -1   2   7        141.34        108.15        27.84 o                         
   0   2   7        154.58        167.80        12.79 o                         
   1   2   7       2867.23       3086.73        24.44 o                         
   2   2   7         18.45         21.27         8.45 o                         
   3   2   7        858.08        834.55        35.44 o                         
   4   2   7        401.92        628.39        83.36 o                         
   5   2   7        147.49        309.44       152.84 o                         
  -5   3   7        118.70        -33.16        33.16 o                         
  -4   3   7        545.39        610.41        83.68 o                         
  -3   3   7         11.88          6.26        11.09 o                         
  -2   3   7        336.10        325.02        17.04 o                         
  -1   3   7       1791.93       1936.48        34.36 o                         
   0   3   7         15.39         18.16         7.97 o                         
   1   3   7        735.54        750.60        14.48 o                         
   2   3   7        345.32        368.04        18.54 o                         
   3   3   7        408.88        389.40        81.57 o                         
   4   3   7        155.50        266.48       171.82 o                         
   5   3   7          3.55         79.71        35.85 o                         
  -5   4   7         32.28        -19.77        19.77 o                         
  -4   4   7        185.29        188.98        19.73 o                         
  -3   4   7        503.50        520.09        32.61 o                         
  -2   4   7       4697.06       4865.37        44.18 o                         
  -1   4   7          2.22          2.91         2.96 o                         
   0   4   7         66.68         99.95        14.38 o                         
   1   4   7       1232.99       1309.67        18.81 o                         
   2   4   7       1199.26       1251.19        27.12 o                         
   3   4   7        161.18        138.16        17.82 o                         
   4   4   7        160.59        402.56       105.46 o                         
   5   4   7          3.02         19.93        44.63 o                         
  -5   5   7          2.15         -9.75        28.33 o                         
  -4   5   7        108.33        177.84        83.61 o                         
  -3   5   7         58.23         63.06        11.76 o                         
  -2   5   7       4602.21       4767.40        31.92 o                         
  -1   5   7       2619.68       2508.95        22.22 o                         
   0   5   7       2624.74       2539.97        32.80 o                         
   1   5   7       5851.04       6095.61        53.87 o                         
   2   5   7        625.34        656.49        39.51 o                         
   3   5   7        404.24        413.31        71.09 o                         
   4   5   7          9.18         93.41       159.98 o                         
   5   5   7         39.47         59.93        92.03 o                         
  -5   6   7          0.02         11.76        23.24 o                         
  -4   6   7          1.33         26.59        12.04 o                         
  -3   6   7         50.65         24.37        11.01 o                         
  -2   6   7        325.26        410.41        32.16 o                         
  -1   6   7       1280.13       1215.07        17.84 o                         
   0   6   7        953.59       1042.34        13.59 o                         
   1   6   7       2258.58       2331.91        35.08 o                         
   2   6   7         62.48        122.42        46.99 o                         
   3   6   7         53.05         -3.83        17.04 o                         
   4   6   7        138.51        142.04        35.55 o                         
   5   6   7          6.16         41.59        95.60 o                         
  -5   7   7        240.68        349.31       126.15 o                         
  -4   7   7         11.53         21.65        12.47 o                         
  -3   7   7       1304.99       1279.73        48.42 o                         
  -2   7   7        916.51        896.30        45.46 o                         
  -1   7   7        256.14        294.98        10.62 o                         
   0   7   7       1016.35        968.02        19.86 o                         
   1   7   7        612.74        734.08        21.55 o                         
   2   7   7        373.45        501.61        48.37 o                         
   3   7   7        306.30        333.11        61.82 o                         
   4   7   7        292.16        346.35        47.75 o                         
   5   7   7        408.31        591.54       327.04 o                         
  -5   8   7         11.56        107.21        52.45 o                         
  -4   8   7        391.07        481.81        41.55 o                         
  -3   8   7         20.73         23.29        11.48 o                         
  -2   8   7       2068.41       2078.13        28.78 o                         
  -1   8   7       1141.72       1116.58        36.69 o                         
   0   8   7       1564.71       1642.01        30.35 o                         
   1   8   7        109.02        159.20        33.81 o                         
   2   8   7         52.88         58.92        13.64 o                         
   3   8   7         44.96        119.72       115.12 o                         
   4   8   7          0.45         11.72        71.12 o                         
   5   8   7         15.82         -0.87        56.70 o                         
  -5   9   7         55.64        291.24       213.05 o                         
  -4   9   7          5.35         27.72        20.81 o                         
  -3   9   7         84.99         69.65        13.46 o                         
  -2   9   7        336.20        274.45        15.96 o                         
  -1   9   7        107.34        106.64        18.72 o                         
   0   9   7        451.74        434.48        29.04 o                         
   1   9   7        957.95       1002.82        21.57 o                         
   2   9   7        729.21        691.14        33.92 o                         
   3   9   7          5.84          0.61        17.53 o                         
   4   9   7         87.44        122.80       158.17 o                         
   5   9   7         62.51        -37.85        52.93 o                         
  -5  10   7         63.96         89.55        28.91 o                         
  -4  10   7        424.44        494.83        63.97 o                         
  -3  10   7        156.28        222.91        45.21 o                         
  -2  10   7         16.75         23.02         9.37 o                         
  -1  10   7         76.65         41.15        13.29 o                         
   0  10   7          1.28         17.79         8.00 o                         
   1  10   7          1.48         -9.01         9.01 o                         
   2  10   7        582.63        630.48        65.95 o                         
   3  10   7        776.67        739.58        52.23 o                         
   4  10   7         28.27        154.26       207.36 o                         
  -5  11   7          1.74        107.64        30.56 o                         
  -4  11   7        420.60        384.08       112.77 o                         
  -3  11   7        149.69        140.17        42.25 o                         
  -2  11   7         89.17        111.97        28.72 o                         
  -1  11   7        131.46         98.06        10.79 o                         
   0  11   7        406.05        427.43        36.65 o                         
   1  11   7         97.27         72.52        12.54 o                         
   2  11   7          1.30        -16.71        16.71 o                         
   3  11   7         12.14         32.01        23.39 o                         
   4  11   7         12.16         65.23        34.91 o                         
  -5  12   7         71.49        -21.53        30.26 o                         
  -4  12   7          3.64         51.10        21.01 o                         
  -3  12   7        380.03        467.52        33.83 o                         
  -2  12   7          3.25         -2.06        33.59 o                         
  -1  12   7        460.82        538.95        31.32 o                         
   0  12   7        257.46        299.81        25.18 o                         
   1  12   7         61.43         50.66        12.92 o                         
   2  12   7         77.65        119.56        32.28 o                         
   4  12   7          0.66        -38.11        38.11 o                         
  -4  13   7         87.47        151.88        28.17 o                         
  -3  13   7        121.03        323.77       116.35 o                         
  -2  13   7         42.23         63.71        46.06 o                         
  -1  13   7         36.93         14.42        14.61 o                         
   0  13   7          5.41        -13.37        13.37 o                         
   1  13   7        741.69        786.26       136.26 o                         
   2  13   7        404.79        488.19        54.53 o                         
   3  13   7         82.43         46.58        27.40 o                         
   4  13   7         59.68        136.20       107.44 o                         
  -4  14   7         36.31         70.89        29.59 o                         
  -3  14   7        252.19        294.62        58.42 o                         
  -2  14   7          1.21         11.52        17.15 o                         
  -1  14   7        177.27        153.09        18.67 o                         
   0  14   7         27.78         -3.93        14.96 o                         
   1  14   7          2.72         69.45        64.68 o                         
   2  14   7        930.17        843.72        75.69 o                         
   3  14   7        250.97        457.83       109.08 o                         
   4  14   7         94.49        426.59       481.50 o                         
  -4  15   7          0.29         12.66        32.77 o                         
  -3  15   7          9.47        171.36       117.73 o                         
  -2  15   7          0.03        -10.55        30.29 o                         
  -1  15   7        139.18        139.81        25.05 o                         
   0  15   7       1681.64       1735.31        37.05 o                         
   1  15   7         68.06        116.15        51.59 o                         
   2  15   7        687.40        602.63        92.60 o                         
   3  15   7         42.97         40.76        24.47 o                         
  -4  16   7          7.05        110.87       120.35 o                         
  -3  16   7         95.88        140.99        79.59 o                         
  -2  16   7        154.47        270.79        76.47 o                         
  -1  16   7        391.70        250.32        26.84 o                         
   0  16   7        226.14        238.78        63.53 o                         
   1  16   7         79.08        227.76       203.04 o                         
   2  16   7        110.29        100.11        22.01 o                         
   3  16   7          2.83        -32.61        32.61 o                         
  -3  17   7          4.64        161.58       110.95 o                         
  -2  17   7         19.50         22.26        35.53 o                         
  -1  17   7          0.49        -18.58        18.58 o                         
   0  17   7         64.53         71.83        16.96 o                         
   1  17   7          9.43        157.76       237.38 o                         
   2  17   7          6.09        -11.06        40.67 o                         
   3  17   7          6.23         -9.66        46.23 o                         
  -3  18   7         74.54        216.71        70.07 o                         
  -2  18   7         31.45        157.14        39.21 o                         
  -1  18   7        109.33         85.57        25.38 o                         
   0  18   7         77.27         78.99        60.64 o                         
   1  18   7        210.78        490.77       175.37 o                         
   2  18   7        149.25        106.39        57.29 o                         
   3  18   7          0.04        -27.90        36.46 o                         
  -2  19   7         73.80        108.46       100.50 o                         
  -1  19   7        358.70        480.78        73.01 o                         
   0  19   7        118.37        105.97        70.90 o                         
   1  19   7        361.30        555.94       204.78 o                         
   2  19   7          0.48        -59.15        59.15 o                         
  -2  20   7          3.38        -28.49        28.49 o                         
  -1  20   7         12.09        103.62        32.06 o                         
   0  20   7         10.43        -12.18        28.98 o                         
   1  20   7         12.52        197.41       266.43 o                         
   2  20   7          8.46        -44.24        44.24 o                         
  -1  21   7         63.33         37.72        34.08 o                         
   0  21   7         70.34        -43.44        43.44 o                         
   1  21   7         49.70        410.96       243.71 o                         
  -4   0   8        991.44       1134.40        52.74 o                         
  -2   0   8       3824.40       3757.18        35.19 o                         
   0   0   8       1457.47       1385.75        51.94 o                         
   2   0   8        820.73        758.75        37.14 o                         
   4   0   8         95.64         34.77        30.04 o                         
  -5   1   8        151.92        262.46       118.53 o                         
  -4   1   8         96.52         86.89        34.36 o                         
  -3   1   8         16.05         37.26        28.94 o                         
  -2   1   8       2502.45       2635.03        21.38 o                         
  -1   1   8         23.34         28.73         4.32 o                         
   0   1   8       1205.80       1179.06         9.77 o                         
   1   1   8         35.39         31.29         6.70 o                         
   2   1   8        895.45        876.18        24.92 o                         
   3   1   8        505.24        397.82        30.98 o                         
   4   1   8         90.36         34.49        22.62 o                         
   5   1   8        287.18        216.54        35.87 o                         
  -5   2   8        108.23         74.41        18.36 o                         
  -4   2   8        134.79        134.55        41.39 o                         
  -3   2   8         87.17         75.73        30.22 o                         
  -2   2   8        446.67        482.35        12.01 o                         
  -1   2   8          6.55          9.76         9.53 o                         
   0   2   8       2659.36       2730.64        16.17 o                         
   1   2   8        996.37       1023.52        18.35 o                         
   2   2   8          9.02         28.84        15.83 o                         
   3   2   8        599.05        735.45        35.56 o                         
   4   2   8         72.76        141.23        25.99 o                         
   5   2   8         57.27         32.05        77.40 o                         
  -5   3   8         41.32        -26.40        45.54 o                         
  -4   3   8        147.41        149.26        34.81 o                         
  -3   3   8        120.52        152.13        30.16 o                         
  -2   3   8       1588.54       1648.38        45.04 o                         
  -1   3   8         85.05         76.22        21.51 o                         
   0   3   8         16.86         22.12         6.48 o                         
   1   3   8       2231.92       2077.26        21.64 o                         
   2   3   8        273.23        296.14        45.62 o                         
   3   3   8       2363.25       2279.31        52.29 o                         
   4   3   8         61.50        155.15       161.36 o                         
   5   3   8         20.74        -14.62        35.04 o                         
  -5   4   8        224.93        166.83        46.29 o                         
  -4   4   8         20.93         56.17        70.20 o                         
  -3   4   8         74.95         69.66        10.17 o                         
  -2   4   8        295.33        270.75        14.37 o                         
  -1   4   8        276.42        291.19        19.95 o                         
   0   4   8          2.15         14.31         9.03 o                         
   1   4   8        127.79        171.43        35.52 o                         
   2   4   8          8.40         -5.16        10.40 o                         
   3   4   8        103.59         93.26        17.72 o                         
   4   4   8        354.54        450.01        51.21 o                         
   5   4   8          6.09        -18.84        36.54 o                         
  -5   5   8         55.85         30.60        45.20 o                         
  -4   5   8        747.40        888.81        63.23 o                         
  -3   5   8         45.36         24.05        10.14 o                         
  -2   5   8         95.57        103.82        20.01 o                         
  -1   5   8        178.54        168.66        13.67 o                         
   0   5   8        772.85        762.52        18.42 o                         
   1   5   8          3.36         -2.69         6.09 o                         
   2   5   8         85.66        102.18        85.32 o                         
   3   5   8         46.87         52.26        28.45 o                         
   4   5   8        722.67        892.95       205.38 o                         
   5   5   8        110.00         90.83       109.80 o                         
  -5   6   8          1.60         -6.19        46.67 o                         
  -4   6   8          3.67        -14.43        14.43 o                         
  -3   6   8          1.37         -8.98        19.48 o                         
  -2   6   8        143.40        169.73        35.29 o                         
  -1   6   8         85.12         66.47        15.77 o                         
   0   6   8        345.49        338.68        13.05 o                         
   1   6   8       1702.19       1699.21        31.11 o                         
   2   6   8        234.26        207.42        41.46 o                         
   3   6   8       1015.13        908.21       149.70 o                         
   4   6   8         19.59         31.34        49.19 o                         
   5   6   8          9.22         29.80        37.04 o                         
  -5   7   8          3.23         31.53        39.66 o                         
  -4   7   8         66.92         86.19        16.66 o                         
  -3   7   8        476.10        425.42        48.89 o                         
  -2   7   8        300.63        220.88        26.24 o                         
  -1   7   8       1499.49       1439.58        25.19 o                         
   0   7   8       2139.95       2089.61        17.11 o                         
   1   7   8        880.52        841.65        30.74 o                         
   2   7   8       1009.25       1000.92        35.73 o                         
   3   7   8         39.35         16.49        21.89 o                         
   4   7   8         62.12         61.95        34.36 o                         
   5   7   8          7.19         52.21        80.78 o                         
  -5   8   8          1.39          8.47        86.31 o                         
  -4   8   8         56.99         57.03        14.10 o                         
  -3   8   8         24.99        124.05       131.54 o                         
  -2   8   8        119.99        157.62        20.66 o                         
  -1   8   8          5.81         10.07         9.07 o                         
   0   8   8        873.30        954.41        16.15 o                         
   1   8   8         27.14         34.73        17.16 o                         
   2   8   8         21.61         21.01        13.81 o                         
   3   8   8         53.63         47.23        23.18 o                         
   4   8   8        227.93        356.85        55.05 o                         
   5   8   8         14.57        502.44        72.20 o                         
  -5   9   8         95.87         66.07        70.44 o                         
  -4   9   8         42.64         87.78        55.60 o                         
  -3   9   8       1414.47       1344.19        34.97 o                         
  -2   9   8         52.71         85.70        39.22 o                         
  -1   9   8          9.20         13.29         8.73 o                         
   0   9   8          9.64          9.87         6.79 o                         
   1   9   8        104.55        135.69        36.77 o                         
   2   9   8        136.55        149.85        56.48 o                         
   3   9   8        120.62         69.50        34.34 o                         
   4   9   8        313.75        306.96        91.04 o                         
  -5  10   8          5.69         -2.41        76.82 o                         
  -4  10   8        100.87         95.95        16.92 o                         
  -3  10   8       1437.30       1455.80        95.25 o                         
  -2  10   8        714.19        714.93        45.55 o                         
  -1  10   8       1002.11        969.36        24.13 o                         
   0  10   8          0.05         -4.13        10.90 o                         
   1  10   8        836.71        889.71        35.41 o                         
   2  10   8         69.06         81.62        17.46 o                         
   3  10   8        202.65        204.25       103.50 o                         
   4  10   8         14.88         43.71        38.49 o                         
  -5  11   8          1.16        199.82        79.04 o                         
  -4  11   8         13.61         -8.24        19.63 o                         
  -3  11   8         20.80         31.48        14.25 o                         
  -2  11   8         28.12         16.96        12.38 o                         
  -1  11   8        502.06        499.06        29.64 o                         
   0  11   8         16.26         12.03        10.03 o                         
   1  11   8        249.15        283.26        23.47 o                         
   2  11   8        467.25        544.70       115.94 o                         
   3  11   8          0.37         16.67        23.65 o                         
   4  11   8         64.15        245.98       136.87 o                         
  -4  12   8         22.72        -27.13        30.75 o                         
  -3  12   8          0.00          3.05        25.88 o                         
  -2  12   8         42.27         39.89        16.76 o                         
  -1  12   8        173.31        144.59        14.72 o                         
   0  12   8         18.93         46.09        12.10 o                         
   1  12   8         13.02         36.85        57.75 o                         
   2  12   8        909.18       1008.84        37.05 o                         
   3  12   8          0.37         75.44        28.48 o                         
   4  12   8        374.87        642.62        69.64 o                         
  -4  13   8          3.87        -43.61        59.84 o                         
  -3  13   8         74.95        122.56        19.33 o                         
  -2  13   8        141.86        235.88        37.26 o                         
  -1  13   8        247.02        224.33        49.96 o                         
   0  13   8        107.35         60.09        15.12 o                         
   1  13   8        446.78        412.89        52.57 o                         
   2  13   8        111.30         82.54        24.03 o                         
   3  13   8         11.49         19.49        29.00 o                         
   4  13   8         62.45         13.77        39.52 o                         
  -4  14   8         29.33        -22.95        22.95 o                         
  -3  14   8         25.61        120.98        79.62 o                         
  -2  14   8        241.56        245.96        34.11 o                         
  -1  14   8         36.62         -1.38        15.75 o                         
   0  14   8          2.18          7.17        16.22 o                         
   1  14   8         28.29         11.65        16.76 o                         
   2  14   8          3.24         25.12        42.33 o                         
   3  14   8          0.62         41.16        23.61 o                         
   4  14   8        111.24        378.50       213.09 o                         
  -4  15   8         14.28        -24.24        24.24 o                         
  -3  15   8        180.61        333.27       143.29 o                         
  -2  15   8          3.55          6.81        36.52 o                         
  -1  15   8         94.29         44.95        17.97 o                         
   0  15   8        208.01        169.04        30.43 o                         
   1  15   8          4.04        105.31        50.98 o                         
   2  15   8         47.20         25.70        20.54 o                         
   3  15   8        206.86        455.49        51.83 o                         
  -3  16   8        167.05        243.87       139.27 o                         
  -2  16   8         66.33         81.71        21.09 o                         
  -1  16   8        210.54        239.54        71.45 o                         
   0  16   8         19.58          9.48        27.56 o                         
   1  16   8         53.70        240.99       192.75 o                         
   2  16   8        756.84        756.28        75.76 o                         
   3  16   8         92.13        115.63        27.53 o                         
  -3  17   8         35.58        284.61       182.06 o                         
  -2  17   8        186.91        139.28        28.45 o                         
  -1  17   8        203.13        349.99        80.89 o                         
   0  17   8        447.90        392.15        36.23 o                         
   1  17   8        360.25        490.76        64.60 o                         
   2  17   8        180.63        137.99        23.89 o                         
   3  17   8         27.19        250.34       155.09 o                         
  -3  18   8          6.50        173.99       112.42 o                         
  -2  18   8          1.32        -28.28        28.28 o                         
  -1  18   8         48.23         16.31        40.75 o                         
   0  18   8         78.05         78.87        68.32 o                         
   1  18   8          2.75         57.17        43.83 o                         
   2  18   8          1.27        -27.99        33.35 o                         
  -2  19   8         46.12         94.05       116.29 o                         
  -1  19   8          4.42          9.13        29.39 o                         
   0  19   8          8.68        -24.16        31.01 o                         
   1  19   8         24.28         88.46        31.97 o                         
   2  19   8          3.20        -21.53        26.06 o                         
  -2  20   8          0.38         20.32        47.89 o                         
  -1  20   8        421.40        265.85        34.30 o                         
   0  20   8         28.62         17.57        30.30 o                         
   1  20   8          9.32         52.02        62.59 o                         
  -1  21   8         14.27         -2.78        60.83 o                         
   0  21   8         48.25         41.70        37.29 o                         
  -5   0   9        141.16        134.30        29.59 o                         
  -3   0   9         32.46          8.03        23.88 o                         
  -1   0   9       2073.56       2138.55        41.46 o                         
   1   0   9         85.98         64.15        21.35 o                         
   3   0   9       2658.33       2632.53        75.44 o                         
   5   0   9          3.73        560.87        92.83 o                         
  -5   1   9         53.86        191.41        50.91 o                         
  -4   1   9         38.93         34.95        50.37 o                         
  -3   1   9        320.53        352.14        45.33 o                         
  -2   1   9        720.69        718.29        15.11 o                         
  -1   1   9        107.60         99.11        16.49 o                         
   0   1   9       3548.62       3531.48        49.38 o                         
   1   1   9       1449.61       1490.32        21.69 o                         
   2   1   9        975.30       1022.92        37.31 o                         
   3   1   9         65.40         52.68        27.87 o                         
   4   1   9        133.78        136.33        25.93 o                         
   5   1   9        188.84        326.77       171.82 o                         
  -5   2   9         76.30        138.58        18.59 o                         
  -4   2   9         59.25         68.49        17.14 o                         
  -3   2   9        118.02        119.26        19.38 o                         
  -2   2   9       1030.68        982.60        22.64 o                         
  -1   2   9        293.10        296.28        10.52 o                         
   0   2   9        173.65        232.72         7.67 o                         
   1   2   9         86.64         80.83        11.57 o                         
   2   2   9         47.30         54.99        13.23 o                         
   3   2   9       1805.26       1813.71       106.64 o                         
   4   2   9          0.32        -19.38        35.76 o                         
   5   2   9         54.88         -5.55        37.96 o                         
  -5   3   9         58.92         64.50        37.53 o                         
  -4   3   9        380.37        321.00        34.99 o                         
  -3   3   9         33.17         18.82        21.72 o                         
  -2   3   9        118.56        123.03        13.34 o                         
  -1   3   9       1104.99       1104.10        17.30 o                         
   0   3   9        177.27        243.45         7.04 o                         
   1   3   9         28.43         41.49         7.35 o                         
   2   3   9         30.32         24.21        18.18 o                         
   3   3   9       2282.53       2372.96        55.15 o                         
   4   3   9        700.25        787.37        60.73 o                         
   5   3   9        189.49        261.88       236.20 o                         
  -5   4   9         82.38        285.32       109.93 o                         
  -4   4   9         85.01        116.39        74.82 o                         
  -3   4   9        188.02        218.68        45.50 o                         
  -2   4   9        364.88        357.90        26.97 o                         
  -1   4   9         14.97         30.10         6.36 o                         
   0   4   9         71.19         49.94         5.03 o                         
   1   4   9       1763.24       1765.60        25.88 o                         
   2   4   9       1351.84       1451.20        63.58 o                         
   3   4   9         63.75         61.82        20.51 o                         
   4   4   9         54.79        177.75       192.37 o                         
   5   4   9          8.21        -36.42        36.42 o                         
  -5   5   9          1.71        101.23       129.34 o                         
  -4   5   9         11.29          8.94        21.16 o                         
  -3   5   9         18.33         -9.39         9.39 o                         
  -2   5   9       1182.53       1201.26        29.76 o                         
  -1   5   9        949.17        943.93        24.65 o                         
   0   5   9        564.19        556.64        15.02 o                         
   1   5   9        744.83        730.67        21.61 o                         
   2   5   9         55.97         49.48        13.96 o                         
   3   5   9        121.12        115.89        85.29 o                         
   4   5   9          1.89          1.49        27.19 o                         
   5   5   9         37.52         -2.32        38.88 o                         
  -5   6   9         88.08        -18.42        54.90 o                         
  -4   6   9        131.12        145.57        52.65 o                         
  -3   6   9        372.99        355.97        39.31 o                         
  -2   6   9        865.39        900.86        43.04 o                         
  -1   6   9          0.88          4.50         5.74 o                         
   0   6   9          3.39          3.92         7.43 o                         
   1   6   9         72.19         63.25        11.81 o                         
   2   6   9        900.27        914.92        36.45 o                         
   3   6   9         61.31         25.94        36.73 o                         
   4   6   9         81.31          7.60        47.19 o                         
   5   6   9         25.84        -40.02        40.02 o                         
  -5   7   9        644.65        662.12       150.86 o                         
  -4   7   9          1.16         14.47        44.45 o                         
  -3   7   9          6.92        -11.42        26.85 o                         
  -2   7   9         55.99         51.96        15.17 o                         
  -1   7   9        102.39         90.89        11.18 o                         
   0   7   9        261.47        272.65         9.75 o                         
   1   7   9         68.26        101.77        34.32 o                         
   2   7   9          6.18         37.53        14.51 o                         
   3   7   9        340.00        304.60        33.31 o                         
   4   7   9          8.47        -27.66        27.66 o                         
  -5   8   9         47.73          3.46        46.12 o                         
  -4   8   9        390.20        445.99        34.21 o                         
  -3   8   9        306.61        278.24        23.71 o                         
  -2   8   9        885.33        866.20        20.69 o                         
  -1   8   9          0.42         54.65        35.59 o                         
   0   8   9          6.58         -0.80         6.39 o                         
   1   8   9         59.81        114.37        24.45 o                         
   2   8   9         76.97         65.70        15.23 o                         
   3   8   9        319.45        241.93        37.95 o                         
   4   8   9        176.20         98.13        57.28 o                         
  -5   9   9          2.14        447.64        68.82 o                         
  -4   9   9        284.28        454.86        33.67 o                         
  -3   9   9         82.72        130.91        32.38 o                         
  -2   9   9        785.17        714.56        24.98 o                         
  -1   9   9        450.17        428.23        26.83 o                         
   0   9   9       4746.37       4757.25        80.96 o                         
   1   9   9        679.84        647.45        32.09 o                         
   2   9   9        561.68        674.04        36.75 o                         
   3   9   9         22.16          6.61        22.04 o                         
   4   9   9         53.29         81.26        31.69 o                         
  -5  10   9         15.43         55.52        31.50 o                         
  -4  10   9         76.60        109.80        19.83 o                         
  -3  10   9          3.88         59.18        17.11 o                         
  -2  10   9         14.33         27.12        23.46 o                         
  -1  10   9         73.04         64.01        10.08 o                         
   0  10   9        164.81        205.46        39.92 o                         
   1  10   9       2383.13       2265.96        87.22 o                         
   2  10   9         35.12         62.43        18.77 o                         
   3  10   9         39.54         84.51        26.39 o                         
   4  10   9          1.20         11.67        89.25 o                         
  -4  11   9         60.26        128.27       108.16 o                         
  -3  11   9        195.06        213.13        18.28 o                         
  -2  11   9        272.88        212.87        33.51 o                         
  -1  11   9       1853.30       1774.82        47.98 o                         
   0  11   9         12.97        115.21        49.49 o                         
   1  11   9       3443.46       3299.32        78.65 o                         
   2  11   9         45.69         84.41        17.07 o                         
   3  11   9        199.08        162.74        31.29 o                         
   4  11   9         18.97         -7.86        39.37 o                         
  -4  12   9         67.76         53.39        36.51 o                         
  -3  12   9        446.39        508.23        61.98 o                         
  -2  12   9        198.49        178.64        42.26 o                         
  -1  12   9         37.19         68.15        16.34 o                         
   0  12   9        384.67        399.42        24.29 o                         
   1  12   9          0.05         -4.35        19.84 o                         
   2  12   9         33.94         40.06        19.18 o                         
   3  12   9         13.22        419.85        80.99 o                         
   4  12   9          4.59        -37.28        37.28 o                         
  -4  13   9         73.83        136.84        69.76 o                         
  -3  13   9        304.31        458.94        34.26 o                         
  -2  13   9        110.70        129.32        84.52 o                         
  -1  13   9         13.69         27.11        14.90 o                         
   0  13   9        238.10        250.34        49.19 o                         
   1  13   9        866.00        828.87        40.36 o                         
   2  13   9        183.98        204.17        52.69 o                         
   3  13   9          3.64         32.78        31.69 o                         
   4  13   9        180.40        110.31        43.93 o                         
  -4  14   9          6.34        -38.60        38.60 o                         
  -3  14   9          0.43         37.11        44.41 o                         
  -2  14   9          0.04         34.48        23.57 o                         
  -1  14   9          3.94        -24.38        45.23 o                         
   0  14   9         11.66         -6.66        56.68 o                         
   1  14   9         56.46         58.69        17.56 o                         
   2  14   9         16.61        -18.25        18.25 o                         
   3  14   9         72.04        224.16       120.98 o                         
  -4  15   9         12.88        -61.24        61.24 o                         
  -3  15   9          2.66         47.73        73.92 o                         
  -2  15   9         76.09        132.17       104.15 o                         
  -1  15   9         23.19         46.61        21.93 o                         
   0  15   9        246.39        367.96        38.62 o                         
   1  15   9         46.56         65.36        25.74 o                         
   2  15   9        479.99        392.67        48.89 o                         
   3  15   9          8.80         30.74        30.24 o                         
  -3  16   9         25.59        131.77       140.91 o                         
  -2  16   9          6.50        191.82       176.57 o                         
  -1  16   9         12.87          4.48        17.48 o                         
   0  16   9          0.72         27.12        21.20 o                         
   1  16   9         27.18         36.09        24.47 o                         
   2  16   9          0.90        -28.95        78.02 o                         
   3  16   9          7.71         25.59        30.07 o                         
  -3  17   9         11.30         -8.25        47.60 o                         
  -2  17   9         72.96         47.88        36.47 o                         
  -1  17   9          3.66        -26.67        26.67 o                         
   0  17   9         80.96        127.84        30.57 o                         
   1  17   9          3.35         45.37        46.61 o                         
   2  17   9         21.40         -7.47        40.31 o                         
  -3  18   9         61.43        723.20       112.58 o                         
  -2  18   9         59.93         52.54        64.97 o                         
  -1  18   9         33.46         59.11        97.91 o                         
   0  18   9         38.18        -13.65        25.33 o                         
   1  18   9         72.52        128.45        31.07 o                         
   2  18   9        204.74         77.76        25.87 o                         
  -2  19   9         13.18        -29.18        29.18 o                         
  -1  19   9        365.20        297.48       106.70 o                         
   0  19   9         26.19        -38.69        38.69 o                         
   1  19   9        292.67        588.17        70.22 o                         
  -1  20   9         27.49         78.41        32.10 o                         
   0  20   9         23.53        173.65       168.46 o                         
   1  20   9         38.76          0.43        98.94 o                         
  -4   0  10        384.69        481.86        53.32 o                         
  -2   0  10        830.63        965.34        20.02 o                         
   0   0  10        268.06        283.12        10.40 o                         
   2   0  10        763.37        812.07        44.24 o                         
   4   0  10         43.09        361.02        74.67 o                         
  -5   1  10        382.48        275.94        36.24 o                         
  -4   1  10         74.50         37.91        52.93 o                         
  -3   1  10        214.85        173.60        15.78 o                         
  -2   1  10        134.92        123.10        19.45 o                         
  -1   1  10        518.43        435.65        41.66 o                         
   0   1  10       6417.87       6634.38        69.61 o                         
   1   1  10        621.67        613.86        29.34 o                         
   2   1  10        871.54        814.38       111.59 o                         
   3   1  10          6.07         34.08        24.87 o                         
   4   1  10        382.31        367.62       117.10 o                         
   5   1  10        270.11        379.92       160.95 o                         
  -5   2  10          0.01        163.56       120.57 o                         
  -4   2  10        159.66        194.46        67.33 o                         
  -3   2  10         65.69         61.22         9.30 o                         
  -2   2  10        344.81        364.45        29.87 o                         
  -1   2  10        169.05        156.47        15.19 o                         
   0   2  10        883.05        843.04        14.67 o                         
   1   2  10        182.16        127.21        19.16 o                         
   2   2  10        371.38        330.91        83.14 o                         
   3   2  10        290.54        218.26        36.98 o                         
   4   2  10          7.00          8.99        28.19 o                         
   5   2  10          1.58         26.64        40.34 o                         
  -5   3  10         28.78         18.72        44.01 o                         
  -4   3  10         41.75         14.37        35.55 o                         
  -3   3  10        605.54        652.97        33.22 o                         
  -2   3  10          6.92         -3.20         4.89 o                         
  -1   3  10       2228.53       2065.77        28.64 o                         
   0   3  10         74.06         53.25         6.28 o                         
   1   3  10       2156.74       2175.95        23.39 o                         
   2   3  10        139.06         87.25        15.32 o                         
   3   3  10         12.30         32.42        26.27 o                         
   4   3  10         15.64         98.27        32.99 o                         
   5   3  10         59.39        312.98       198.28 o                         
  -5   4  10         63.56        214.96        64.48 o                         
  -4   4  10         17.19         16.20        18.98 o                         
  -3   4  10          3.00         -5.98         9.23 o                         
  -2   4  10        260.78        207.60        20.70 o                         
  -1   4  10         47.64         47.49         8.96 o                         
   0   4  10        211.63        266.79        39.78 o                         
   1   4  10        200.96        188.19        18.24 o                         
   2   4  10        261.86        218.04        27.36 o                         
   3   4  10        247.53        237.30        38.11 o                         
   4   4  10         88.87         71.80        70.90 o                         
   5   4  10          0.29        -39.06        39.06 o                         
  -5   5  10         37.79         27.59        36.49 o                         
  -4   5  10        211.64        448.19       180.10 o                         
  -3   5  10        234.63        263.46        36.96 o                         
  -2   5  10        108.94        112.09        26.62 o                         
  -1   5  10          0.98          5.46         9.77 o                         
   0   5  10         70.19         59.64         5.83 o                         
   1   5  10        105.42        113.92        27.98 o                         
   2   5  10        114.70         72.66        23.69 o                         
   3   5  10        296.49        297.74        41.27 o                         
   4   5  10        198.31        113.84        34.36 o                         
  -5   6  10          0.01          3.49        42.36 o                         
  -4   6  10          8.00         -5.82        57.67 o                         
  -3   6  10       1136.52       1155.82        70.05 o                         
  -2   6  10         63.49         76.41        30.90 o                         
  -1   6  10        460.73        515.82        34.24 o                         
   0   6  10          0.21         14.24         4.53 o                         
   1   6  10         28.96         16.47        16.37 o                         
   2   6  10        109.28        101.33        51.75 o                         
   3   6  10         23.27          4.66        21.23 o                         
   4   6  10         30.10         70.62        31.17 o                         
  -5   7  10        150.69        235.88       105.83 o                         
  -4   7  10          0.50          6.68        34.64 o                         
  -3   7  10        448.55        420.26        57.99 o                         
  -2   7  10       1307.16       1279.17        17.19 o                         
  -1   7  10         54.52         38.36         5.52 o                         
   0   7  10        396.95        389.79        12.50 o                         
   1   7  10        174.77        198.58        17.41 o                         
   2   7  10        706.04        602.73        37.65 o                         
   3   7  10        202.21        151.91        52.14 o                         
   4   7  10         39.93        228.00       191.96 o                         
  -5   8  10          8.28         58.53        61.02 o                         
  -4   8  10         52.26         18.07        22.91 o                         
  -3   8  10        535.64        468.53        47.40 o                         
  -2   8  10         42.40         37.87        10.94 o                         
  -1   8  10         17.43         34.50         6.90 o                         
   0   8  10        101.11        144.81        15.05 o                         
   1   8  10        424.12        488.74        31.52 o                         
   2   8  10          6.12         18.76        16.93 o                         
   3   8  10        141.23        217.22        64.57 o                         
   4   8  10         41.92         80.02        32.21 o                         
  -5   9  10         29.30        367.31       368.14 o                         
  -4   9  10        201.63        276.27        31.45 o                         
  -3   9  10        266.09        250.01        26.65 o                         
  -2   9  10        347.23        302.00        20.51 o                         
  -1   9  10        612.32        636.80        34.00 o                         
   0   9  10        531.13        514.10        25.42 o                         
   1   9  10        898.77        836.27        33.80 o                         
   2   9  10        124.65        146.34        57.86 o                         
   3   9  10        662.99        489.30        69.52 o                         
   4   9  10         12.57         -4.35        43.85 o                         
  -4  10  10          0.80         54.76        25.55 o                         
  -3  10  10        222.64        169.91        38.56 o                         
  -2  10  10         95.66        132.85        42.21 o                         
  -1  10  10          1.67          5.26         9.47 o                         
   0  10  10        180.89        241.14        38.03 o                         
   1  10  10        104.48        169.62        22.14 o                         
   2  10  10         73.65        137.63       118.09 o                         
   3  10  10         47.62         26.72        25.86 o                         
   4  10  10         42.76        152.76        36.54 o                         
  -4  11  10        245.55        348.17       147.60 o                         
  -3  11  10         90.43        140.91        31.72 o                         
  -2  11  10         44.05         54.48        14.22 o                         
  -1  11  10          1.37        -17.36        17.36 o                         
   0  11  10         78.53        100.30        29.70 o                         
   1  11  10       1053.11       1103.93        31.91 o                         
   2  11  10         38.15         24.89        19.80 o                         
   3  11  10         12.21         -0.39        37.91 o                         
   4  11  10        191.58        176.40        41.06 o                         
  -4  12  10          1.61         17.85        31.12 o                         
  -3  12  10          0.12         90.14        60.97 o                         
  -2  12  10        145.84        164.27        81.77 o                         
  -1  12  10         39.72         18.23        15.62 o                         
   0  12  10          2.54         16.99        15.80 o                         
   1  12  10         69.22         52.71        14.73 o                         
   2  12  10        113.82         81.57        18.52 o                         
   3  12  10         13.62         14.80        29.88 o                         
   4  12  10          5.78        -38.45        38.45 o                         
  -4  13  10        137.09        142.13        60.83 o                         
  -3  13  10         13.43        163.60       100.57 o                         
  -2  13  10         14.60         -8.43        24.49 o                         
  -1  13  10        129.86         96.88        16.52 o                         
   0  13  10         12.68         42.42       135.28 o                         
   1  13  10          3.22         14.12        15.79 o                         
   2  13  10        117.91        108.22        32.41 o                         
   3  13  10         20.93         79.73        44.05 o                         
  -4  14  10          3.06        -15.91        33.49 o                         
  -3  14  10         33.62        173.43       130.05 o                         
  -2  14  10         26.07         26.60        20.03 o                         
  -1  14  10        124.49        113.23        19.65 o                         
   0  14  10         19.28        180.79       124.41 o                         
   1  14  10         13.54        -15.28        15.28 o                         
   2  14  10        120.64        105.37        22.72 o                         
   3  14  10         18.42         10.67        26.03 o                         
  -3  15  10         69.30        128.14        33.23 o                         
  -2  15  10          1.19         -7.30        20.80 o                         
  -1  15  10          6.16          9.51        19.67 o                         
   0  15  10        479.18        603.74       217.24 o                         
   1  15  10         19.67        -15.98        28.45 o                         
   2  15  10          0.49         62.54        39.59 o                         
   3  15  10         85.74        143.94        48.18 o                         
  -3  16  10         49.79        382.48        64.03 o                         
  -2  16  10        248.16        334.97        75.50 o                         
  -1  16  10         11.81        -24.73        24.90 o                         
   0  16  10         45.67         33.96        21.93 o                         
   1  16  10         88.78        103.68        30.02 o                         
   2  16  10         22.25          2.16        23.14 o                         
   3  16  10         31.46         66.15        38.24 o                         
  -3  17  10          7.86        -51.34        51.34 o                         
  -2  17  10        126.02        122.04        56.70 o                         
  -1  17  10         42.52          3.18        21.23 o                         
   0  17  10        639.76        712.78        51.81 o                         
   1  17  10         46.93         62.83        27.95 o                         
   2  17  10        196.91        155.12        26.18 o                         
  -2  18  10          2.22         -9.03        34.42 o                         
  -1  18  10        339.94        302.41        94.18 o                         
   0  18  10         13.35         -3.08        27.79 o                         
   1  18  10         13.19         54.57        30.98 o                         
   2  18  10         11.39        -21.12        26.15 o                         
  -2  19  10         51.06          4.83       141.41 o                         
  -1  19  10        157.99        107.41        45.83 o                         
   0  19  10         10.72         90.06        45.04 o                         
   1  19  10        266.94        571.48        69.82 o                         
  -1  20  10          0.19         46.99        48.20 o                         
   0  20  10          0.02        335.77       176.74 o                         
  -5   0  11          1.54         -7.74        37.12 o                         
  -3   0  11        169.94        181.19        24.08 o                         
   1   0  11         38.42         32.54        10.61 o                         
   3   0  11         53.60        281.23        63.22 o                         
  -5   1  11         96.97         43.77        22.09 o                         
  -4   1  11         61.31         45.15        18.01 o                         
  -3   1  11         28.18         30.58         9.29 o                         
  -2   1  11         65.31         59.86        20.59 o                         
  -1   1  11        412.89        369.26        54.50 o                         
   0   1  11        100.75        109.18        11.10 o                         
   1   1  11        817.03        768.21        47.86 o                         
   2   1  11        126.14        117.90        41.08 o                         
   3   1  11       2127.10       2029.20        62.42 o                         
   4   1  11          2.91        100.27        30.76 o                         
  -5   2  11          7.30        -32.75        32.75 o                         
  -4   2  11         83.85         97.06        57.67 o                         
  -3   2  11        705.21        704.42        24.17 o                         
  -2   2  11         12.61          2.91         8.91 o                         
  -1   2  11        390.48        463.55        15.23 o                         
   0   2  11        342.41        338.69        35.70 o                         
   1   2  11         45.46         36.23        13.11 o                         
   2   2  11        651.77        585.45        31.54 o                         
   3   2  11        246.66        323.12       119.08 o                         
   4   2  11        107.95        119.97        78.00 o                         
  -5   3  11         80.75         28.01        43.55 o                         
  -4   3  11        121.10        125.68        65.18 o                         
  -3   3  11          1.40         31.78        15.99 o                         
  -2   3  11         79.11         46.03        11.57 o                         
  -1   3  11        318.08        314.55        23.30 o                         
   0   3  11          0.06         -6.28         6.32 o                         
   1   3  11         16.83         37.49        19.90 o                         
   2   3  11        482.55        516.31       100.53 o                         
   3   3  11        107.10         98.59        22.21 o                         
   4   3  11        499.38        550.27        66.08 o                         
  -5   4  11          0.07        122.94       107.67 o                         
  -4   4  11        118.35        118.88        96.16 o                         
  -3   4  11         58.45         50.22        13.64 o                         
  -2   4  11         73.82         93.41        55.08 o                         
  -1   4  11        105.47        105.22        18.57 o                         
   0   4  11         40.34         58.35        11.20 o                         
   1   4  11          7.19         -8.68         8.68 o                         
   2   4  11       2220.98       2146.22        46.62 o                         
   3   4  11          4.09          5.81        22.19 o                         
   4   4  11         67.62         50.38        32.41 o                         
  -5   5  11          8.09         -7.37        91.64 o                         
  -4   5  11          2.72        -21.35        21.35 o                         
  -3   5  11        893.30        909.18        31.01 o                         
  -2   5  11          1.99         71.34        67.74 o                         
  -1   5  11       1076.42       1028.72        27.84 o                         
   0   5  11         49.62         38.26        12.95 o                         
   1   5  11        665.58        663.57        69.52 o                         
   2   5  11         34.95         12.12        16.20 o                         
   3   5  11        282.37        282.66        46.54 o                         
   4   5  11         19.56        -38.61        67.52 o                         
  -5   6  11         22.81        -60.22        70.71 o                         
  -4   6  11         45.18        165.90        97.15 o                         
  -3   6  11         27.30         36.38        33.78 o                         
  -2   6  11         12.37         42.26        15.79 o                         
  -1   6  11        577.73        556.89       101.91 o                         
   0   6  11        419.81        429.26        17.43 o                         
   1   6  11         57.23         48.29        13.75 o                         
   2   6  11          2.44         -7.26        16.30 o                         
   3   6  11        121.55        135.29        28.26 o                         
   4   6  11         10.94         64.46        31.83 o                         
  -5   7  11          2.47        139.26       130.11 o                         
  -4   7  11          0.11        -12.77        59.65 o                         
  -3   7  11         97.93         24.93        13.00 o                         
  -2   7  11        231.66        200.59        32.39 o                         
  -1   7  11        120.08        144.94        28.06 o                         
   0   7  11        514.70        521.94        12.34 o                         
   1   7  11        471.33        427.73        26.68 o                         
   2   7  11       1080.90       1131.10        70.90 o                         
   3   7  11        135.50        126.51        27.30 o                         
   4   7  11         59.07         86.21        36.75 o                         
  -5   8  11          2.03         91.62        56.89 o                         
  -4   8  11        183.52        419.07        47.74 o                         
  -3   8  11          3.37         -7.92        16.57 o                         
  -2   8  11         50.68         47.61         9.36 o                         
  -1   8  11        251.96        333.78        33.18 o                         
   0   8  11        633.46        639.49        22.40 o                         
   1   8  11         36.08         30.74        12.83 o                         
   2   8  11        209.39        194.93        23.52 o                         
   3   8  11         90.97         19.65        31.61 o                         
   4   8  11        166.84        691.61       404.66 o                         
  -4   9  11        119.92        174.20       114.15 o                         
  -3   9  11         78.11         82.99        13.73 o                         
  -2   9  11       1011.39       1119.61        43.63 o                         
  -1   9  11        136.53        116.93        32.11 o                         
   0   9  11       2660.25       2601.44        36.62 o                         
   1   9  11        119.17        111.90        37.06 o                         
   2   9  11        388.87        500.81        43.47 o                         
   3   9  11         49.36          5.98        26.35 o                         
   4   9  11          5.54        -13.11        36.15 o                         
  -4  10  11          6.64        -19.29        26.79 o                         
  -3  10  11         88.47        155.47        38.32 o                         
  -2  10  11          0.31          1.40        13.65 o                         
  -1  10  11          4.26         -8.98         8.98 o                         
   0  10  11          4.00         16.77        11.57 o                         
   1  10  11        119.02         76.92        12.50 o                         
   2  10  11          8.09          5.15        32.38 o                         
   3  10  11         26.15        -14.37        28.24 o                         
   4  10  11          4.37        -43.44        43.44 o                         
  -4  11  11         27.84         45.91        33.57 o                         
  -3  11  11         38.67         47.46        22.90 o                         
  -2  11  11         95.41         78.76        16.97 o                         
  -1  11  11        150.60        160.96        35.99 o                         
   0  11  11         69.78         51.21         9.90 o                         
   1  11  11        248.86        286.99        54.78 o                         
   2  11  11        301.87        264.27        25.03 o                         
   3  11  11        301.07        328.77        91.26 o                         
   4  11  11        452.52        391.17        55.65 o                         
  -4  12  11         75.53          1.91        30.70 o                         
  -3  12  11        214.91        392.65       172.78 o                         
  -2  12  11          5.28          3.20        23.91 o                         
  -1  12  11        261.68        271.76        41.87 o                         
   0  12  11         14.21        -15.28        15.28 o                         
   1  12  11       1452.41       1401.75        99.60 o                         
   2  12  11          0.46         37.80        18.71 o                         
   3  12  11        305.43        409.15       202.41 o                         
  -4  13  11        205.16        346.82       237.38 o                         
  -3  13  11         35.13        148.50        72.69 o                         
  -2  13  11         12.12         20.68        25.48 o                         
  -1  13  11         46.12         60.79        38.30 o                         
   0  13  11        201.38        156.03        30.81 o                         
   1  13  11         60.61         36.06        16.89 o                         
   2  13  11          0.73        -20.17        20.17 o                         
   3  13  11         29.36         63.14        62.77 o                         
  -3  14  11        198.98        407.97       329.22 o                         
  -2  14  11         84.56         50.82        53.92 o                         
  -1  14  11         69.60         42.98        58.85 o                         
   0  14  11         56.56         38.43        35.96 o                         
   1  14  11        507.50        586.87        64.44 o                         
   2  14  11         22.23         19.46        22.59 o                         
   3  14  11         54.58        226.49       115.59 o                         
  -3  15  11          0.34        191.34       150.49 o                         
  -2  15  11        661.46        829.07        83.75 o                         
  -1  15  11          9.50          0.12        20.60 o                         
   0  15  11        641.07        824.69       121.85 o                         
   1  15  11         86.98         47.44        22.54 o                         
   2  15  11        119.28        190.15        94.08 o                         
   3  15  11          2.40         39.49        63.40 o                         
  -3  16  11          0.84        244.55       195.51 o                         
  -2  16  11          0.15        110.07        30.87 o                         
  -1  16  11         58.01         73.22        24.70 o                         
   0  16  11         96.55        168.03        26.94 o                         
   1  16  11         19.84        -18.68        24.10 o                         
   2  16  11         65.08         22.96        34.70 o                         
  -2  17  11         20.17         21.73        32.52 o                         
  -1  17  11         18.54          8.69        37.91 o                         
   0  17  11          3.67         15.74        82.35 o                         
   1  17  11        268.93        221.41        31.68 o                         
   2  17  11          6.50         67.71        37.67 o                         
  -2  18  11         15.13         24.49        35.04 o                         
  -1  18  11         18.91         30.25        46.41 o                         
   0  18  11         12.09         86.31       120.67 o                         
   1  18  11          8.09        -13.92        33.28 o                         
  -1  19  11        102.49        -24.87        48.59 o                         
   0  19  11          4.29         24.10        41.87 o                         
   1  19  11        521.00        672.25        97.95 o                         
  -4   0  12          7.77        -16.18        26.85 o                         
  -2   0  12        191.39        181.32        24.29 o                         
   0   0  12       2073.34       2158.21        50.75 o                         
   2   0  12       4274.91       4296.60        84.91 o                         
   4   0  12        602.70        823.13       101.91 o                         
  -5   1  12         62.58         17.16        24.88 o                         
  -4   1  12         95.86        197.80       105.05 o                         
  -3   1  12        154.65        136.55        18.61 o                         
  -2   1  12        127.97        115.43        20.37 o                         
  -1   1  12        411.93        385.22        37.91 o                         
   0   1  12         37.35         29.20         7.25 o                         
   1   1  12        140.56        111.56        12.94 o                         
   2   1  12         63.95         53.95        15.63 o                         
   3   1  12        372.17        458.30        46.79 o                         
   4   1  12        210.91        327.59       122.43 o                         
  -5   2  12        117.75        249.38       252.97 o                         
  -4   2  12          2.91         25.99        51.34 o                         
  -3   2  12        376.51        336.59        19.70 o                         
  -2   2  12        228.80        195.19        14.69 o                         
  -1   2  12        536.48        589.62        16.63 o                         
   0   2  12        622.41        636.90        29.10 o                         
   1   2  12          4.03          1.96         9.45 o                         
   2   2  12        298.54        313.05        64.38 o                         
   3   2  12          0.00         19.35        31.59 o                         
   4   2  12          5.52          4.07        30.58 o                         
  -5   3  12          3.56        -18.72        39.44 o                         
  -4   3  12          1.42         14.07        29.63 o                         
  -3   3  12          0.53        -10.80        10.80 o                         
  -2   3  12        110.59        100.87        20.16 o                         
  -1   3  12       2911.94       2908.67        32.96 o                         
   0   3  12        232.62        235.66        26.85 o                         
   1   3  12       1483.46       1450.42        48.18 o                         
   2   3  12         78.88         85.89        16.76 o                         
   3   3  12          0.85          9.04        34.17 o                         
   4   3  12          3.98         59.64        44.82 o                         
  -5   4  12        120.53         22.26        34.23 o                         
  -4   4  12          6.55          5.56        18.27 o                         
  -3   4  12        445.41        346.12        23.60 o                         
  -2   4  12        155.37        144.45        37.45 o                         
  -1   4  12         10.66         28.45        14.20 o                         
   0   4  12          2.11         -7.66         7.66 o                         
   1   4  12         21.83         -4.93        22.29 o                         
   2   4  12       1295.70       1377.06        42.21 o                         
   3   4  12        152.72        192.81        74.45 o                         
   4   4  12          9.95        -15.05        34.17 o                         
  -5   5  12         68.10         57.86        26.17 o                         
  -4   5  12         73.43        102.68        35.16 o                         
  -3   5  12         20.14         45.88        18.18 o                         
  -2   5  12          9.39         38.18        10.82 o                         
  -1   5  12         85.22         67.08        14.42 o                         
   0   5  12        261.72        289.25        67.24 o                         
   1   5  12          3.84          4.48        30.02 o                         
   2   5  12         47.19         36.59        16.98 o                         
   3   5  12         63.70         35.80        35.93 o                         
   4   5  12        328.99        438.56       174.38 o                         
  -5   6  12        151.20        130.99        45.46 o                         
  -4   6  12          0.14         82.93        33.18 o                         
  -3   6  12        325.37        206.41        22.43 o                         
  -2   6  12          9.12        180.92        30.04 o                         
  -1   6  12         76.04         48.97        11.42 o                         
   0   6  12          8.52          5.96        11.30 o                         
   1   6  12         17.78         17.63         8.44 o                         
   2   6  12         14.52         21.79        34.36 o                         
   3   6  12         29.14         47.67        25.92 o                         
   4   6  12         26.76         44.65        36.45 o                         
  -5   7  12         22.46         80.67        29.65 o                         
  -4   7  12          2.18        -32.41        32.41 o                         
  -3   7  12         64.43          5.00        15.02 o                         
  -2   7  12        708.83        782.46        38.69 o                         
  -1   7  12        279.24        267.81        34.34 o                         
   0   7  12       5448.83       5284.51        71.38 o                         
   1   7  12        265.66        323.55        60.89 o                         
   2   7  12          7.97         29.85        23.88 o                         
   3   7  12        318.98        439.42        87.49 o                         
   4   7  12          3.99         96.33        56.68 o                         
  -3   8  12        145.44        142.19        28.45 o                         
  -2   8  12        214.32        316.01        37.53 o                         
  -1   8  12         11.62          7.10        17.00 o                         
   0   8  12        879.42        800.17        42.53 o                         
   1   8  12        390.78        382.12        40.54 o                         
   2   8  12          7.42         -0.72        27.84 o                         
   3   8  12          0.39         73.06        37.33 o                         
   4   8  12          0.01         60.73        37.45 o                         
  -4   9  12          2.17         15.20        26.43 o                         
  -3   9  12         64.97         40.67        33.57 o                         
  -2   9  12        220.61        198.72        23.02 o                         
  -1   9  12        372.23        339.67        39.89 o                         
   0   9  12          1.38         -7.32         7.32 o                         
   1   9  12        127.61        105.87        15.91 o                         
   2   9  12         27.62         27.83        22.67 o                         
   3   9  12         59.65         53.20        30.16 o                         
   4   9  12         39.77        216.33       265.03 o                         
  -4  10  12        453.14        602.65       247.86 o                         
  -3  10  12         53.47        374.83        73.85 o                         
  -2  10  12          0.89         -0.80        19.37 o                         
  -1  10  12          1.88         -2.14        12.65 o                         
   0  10  12        115.66        110.22        37.52 o                         
   1  10  12        142.72        149.19        30.70 o                         
   2  10  12        198.94        148.39        29.64 o                         
   3  10  12        420.74        250.42        50.95 o                         
  -4  11  12          1.15         37.91        35.93 o                         
  -3  11  12         40.30        -20.53        71.48 o                         
  -2  11  12         27.40         -7.82        32.79 o                         
  -1  11  12        384.01        337.17        44.24 o                         
   0  11  12        337.34        307.62        67.16 o                         
   1  11  12         66.66         63.40        30.85 o                         
   2  11  12        409.90        603.77       106.01 o                         
   3  11  12          3.20         68.45        39.89 o                         
  -4  12  12         72.78         59.55        69.91 o                         
  -3  12  12          1.65        108.23        48.59 o                         
  -2  12  12         78.43         35.16        33.57 o                         
  -1  12  12         19.70          8.31        26.08 o                         
   0  12  12         12.82          2.63        53.13 o                         
   1  12  12          9.90         21.08        20.63 o                         
   2  12  12          0.39         11.28        31.61 o                         
   3  12  12         24.68         -4.20       151.46 o                         
  -4  13  12          6.32        -25.88        53.71 o                         
  -3  13  12        185.72        645.39        98.33 o                         
  -2  13  12         32.48         49.36        40.67 o                         
  -1  13  12        332.43        431.67        38.80 o                         
   0  13  12         39.63        -13.41        17.72 o                         
   1  13  12        102.75        107.42        18.07 o                         
   2  13  12         98.97        336.46        89.77 o                         
   3  13  12         16.85         55.12        28.73 o                         
  -3  14  12         49.78        285.45       154.24 o                         
  -2  14  12        216.12        244.48        42.26 o                         
  -1  14  12          0.13        278.48        57.67 o                         
   0  14  12          2.18        -32.38        32.38 o                         
   1  14  12         71.93        144.66        39.40 o                         
   2  14  12         16.58        -24.86        26.54 o                         
   3  14  12         67.67        107.37        34.03 o                         
  -3  15  12         27.77         29.04        69.50 o                         
  -2  15  12         44.25         85.29        41.87 o                         
  -1  15  12         17.85         53.32        34.77 o                         
   0  15  12         37.48        116.00        42.65 o                         
   1  15  12         57.89        107.17       145.76 o                         
   2  15  12         40.80        143.81       106.61 o                         
  -3  16  12          5.20        412.83       269.38 o                         
  -2  16  12         39.83        148.51        45.40 o                         
  -1  16  12         95.23         -6.71        38.30 o                         
   0  16  12         12.14          9.08        33.57 o                         
   1  16  12        135.46         87.21        28.17 o                         
   2  16  12         10.50        -28.43        28.43 o                         
  -2  17  12        133.92        104.40        36.37 o                         
  -1  17  12        192.98         62.40        39.89 o                         
   0  17  12        341.33        450.27        72.30 o                         
   1  17  12         73.05        138.66        43.85 o                         
  -1  18  12         78.98        -31.96        73.65 o                         
   0  18  12          5.32        -43.85        43.85 o                         
   1  18  12         49.88         95.19        49.75 o                         
  -3   0  13        337.52        346.39        39.51 o                         
   1   0  13         88.52         59.06        12.24 o                         
   3   0  13        130.23        304.95        68.34 o                         
  -4   1  13         76.86        278.43       124.82 o                         
  -3   1  13         20.38         30.17        25.67 o                         
  -2   1  13       1294.53       1194.95        29.01 o                         
   0   1  13        739.97        735.15        17.60 o                         
   1   1  13        202.34        241.60        29.24 o                         
   2   1  13        594.21        594.39        96.18 o                         
   3   1  13        505.90        452.68        51.97 o                         
   4   1  13         35.95         -0.25        33.51 o                         
  -5   2  13         24.18         72.69        42.26 o                         
  -4   2  13         30.32        -27.63        27.63 o                         
  -3   2  13         43.55         -3.98        15.38 o                         
  -2   2  13          6.60         -7.24        12.42 o                         
  -1   2  13        151.88        141.49        13.69 o                         
   0   2  13         33.50         29.86         9.26 o                         
   1   2  13        276.60        343.69        22.64 o                         
   2   2  13        326.82        373.49        34.97 o                         
   3   2  13          7.09         16.74        24.99 o                         
   4   2  13          5.16         70.35       128.57 o                         
  -5   3  13          3.27        -20.91        48.97 o                         
  -4   3  13        298.30        346.77        57.67 o                         
  -3   3  13         40.68        234.35       101.11 o                         
  -2   3  13         18.20         -0.73        11.67 o                         
  -1   3  13          9.98          2.51        12.63 o                         
   0   3  13        334.30        294.34        66.36 o                         
   1   3  13         96.81         74.70        12.34 o                         
   2   3  13        753.98        721.70        83.53 o                         
   3   3  13         22.24        -24.63        24.63 o                         
   4   3  13        441.79        459.53       141.80 o                         
  -5   4  13         12.28         61.24        50.95 o                         
  -4   4  13         10.31          8.31        32.41 o                         
  -3   4  13        392.23        452.64        41.49 o                         
  -2   4  13         82.45         69.78        10.61 o                         
  -1   4  13        388.11        402.43        57.28 o                         
   0   4  13         70.91         54.07        10.54 o                         
   1   4  13        601.71        546.58       135.86 o                         
   2   4  13        288.39        283.35        45.62 o                         
   3   4  13        104.09        183.40        39.10 o                         
   4   4  13          7.73         13.88        33.57 o                         
  -5   5  13          0.04        -13.14        89.06 o                         
  -4   5  13         18.00        -28.06        35.55 o                         
  -3   5  13        240.24        329.00        39.12 o                         
  -2   5  13        216.25        200.10        33.86 o                         
  -1   5  13       1335.72       1198.55        30.60 o                         
   0   5  13        953.39        953.56        27.65 o                         
   1   5  13        243.03        251.81        76.19 o                         
   2   5  13        622.52        595.80        47.40 o                         
   3   5  13         15.78         61.27        27.22 o                         
   4   5  13         55.36         22.12        39.12 o                         
  -4   6  13         78.97        121.66        35.55 o                         
  -3   6  13        319.29        184.83        25.26 o                         
  -2   6  13         42.38        214.49        34.77 o                         
  -1   6  13        201.30        294.84        41.49 o                         
   0   6  13        477.86        406.03        33.95 o                         
   1   6  13          0.06         47.63        37.64 o                         
   2   6  13        767.37        721.42        41.16 o                         
   3   6  13        133.55         87.79        63.58 o                         
   4   6  13         19.59        285.64       286.35 o                         
  -4   7  13         31.31         15.79        34.34 o                         
  -2   7  13        159.47        320.74        36.75 o                         
  -1   7  13         50.08         48.97        17.77 o                         
   0   7  13         63.86        167.49        32.79 o                         
   1   7  13        314.41        338.26        25.47 o                         
   2   7  13        188.90        298.39        71.70 o                         
   3   7  13        324.37        290.72        69.14 o                         
   4   7  13        117.96         -4.42        85.70 o                         
  -4   8  13         17.76        -35.55        65.97 o                         
  -3   8  13          0.85         27.24        28.06 o                         
  -2   8  13         87.96         65.59        20.53 o                         
  -1   8  13          1.78         21.35        18.55 o                         
   0   8  13        118.89         92.14        41.87 o                         
   1   8  13        117.20        160.81        30.62 o                         
   2   8  13        105.93        278.02        42.29 o                         
   3   8  13         42.94         54.60        32.96 o                         
   4   8  13          7.03        164.65        43.55 o                         
  -4   9  13          1.58          5.94        35.16 o                         
  -3   9  13          5.47        -10.29        30.81 o                         
  -2   9  13          1.99        -15.02        22.51 o                         
  -1   9  13         39.74         53.32        22.12 o                         
   0   9  13          6.67          5.83        11.68 o                         
   1   9  13          0.01         10.97        14.01 o                         
   2   9  13         54.55          8.21       105.07 o                         
   3   9  13         70.84         -3.03       103.31 o                         
  -4  10  13        172.13        155.86        74.26 o                         
  -3  10  13         73.67        319.53        74.67 o                         
  -2  10  13          5.11          3.96        25.26 o                         
  -1  10  13          2.64          4.73        22.51 o                         
   0  10  13        527.56        568.60        82.35 o                         
   1  10  13        109.28        110.94        36.20 o                         
   2  10  13         14.40         40.31        18.52 o                         
   3  10  13         18.51         80.18        36.25 o                         
  -4  11  13         48.73         13.89        33.09 o                         
  -3  11  13        246.71        210.14        55.30 o                         
  -2  11  13          1.85          3.14        28.45 o                         
  -1  11  13         35.40         86.89        27.24 o                         
   0  11  13         14.93          0.58        40.47 o                         
   1  11  13         66.31         91.70        55.13 o                         
   2  11  13         20.56         12.59        21.24 o                         
   3  11  13         59.29         77.49        68.15 o                         
  -4  12  13          0.12        -39.51        39.51 o                         
  -3  12  13          2.92         66.75        50.18 o                         
  -2  12  13         25.69        -31.20        31.20 o                         
  -1  12  13         45.25         56.89        30.04 o                         
   0  12  13        187.77        193.04        89.45 o                         
   1  12  13        240.24        389.50        66.37 o                         
   2  12  13          1.80         -5.54        36.87 o                         
   3  12  13        223.54        206.17        47.48 o                         
  -3  13  13         70.83        658.82        99.15 o                         
  -2  13  13          0.49        -34.34        34.34 o                         
  -1  13  13        203.56        254.38        67.95 o                         
   0  13  13         58.91          0.77        41.87 o                         
   1  13  13         52.62         21.12        19.29 o                         
   2  13  13         70.70         49.35        25.13 o                         
   3  13  13         18.32        257.86       176.59 o                         
  -3  14  13         68.15        729.91       105.87 o                         
  -2  14  13          0.51         26.85        38.69 o                         
  -1  14  13         54.29         17.77        34.77 o                         
   0  14  13          1.88        -31.59        31.59 o                         
   1  14  13          0.81          3.08        26.28 o                         
   2  14  13         68.31        106.78        28.17 o                         
  -3  15  13          7.26        -24.10        53.32 o                         
  -2  15  13          9.45         64.38        44.63 o                         
  -1  15  13         70.23         51.34        38.69 o                         
   0  15  13        353.08        327.45        45.01 o                         
   1  15  13          8.63         20.53        37.53 o                         
   2  15  13         60.97         86.92       108.23 o                         
  -2  16  13         15.88        101.52        46.61 o                         
  -1  16  13          6.37          7.49        43.47 o                         
   0  16  13        339.60        464.09        76.21 o                         
   1  16  13        279.05        584.97        75.83 o                         
  -2  17  13         47.00         74.80        58.08 o                         
   0  17  13         19.31        414.73        79.79 o                         
   1  17  13          6.76         51.34        43.47 o                         
   0  18  13         10.16        -46.22        46.22 o                         
   0   0  14        606.92        524.42        67.35 o                         
   2   0  14        199.14        199.08        31.20 o                         
   4   0  14         32.11        605.50       102.68 o                         
  -3   1  14         10.62        -10.67        18.55 o                         
  -2   1  14         73.22        118.09        19.75 o                         
   0   1  14        329.34        329.48        11.85 o                         
   1   1  14         25.24         18.36        21.67 o                         
   2   1  14        562.53        535.63       121.66 o                         
   3   1  14         66.09         63.98        27.23 o                         
   4   1  14         50.70        -16.59        36.30 o                         
  -3   2  14         28.80        -18.55        18.55 o                         
  -2   2  14         55.39         41.87        13.43 o                         
  -1   2  14         15.02          9.47        22.51 o                         
   0   2  14        129.15        151.14        17.35 o                         
   1   2  14          2.12          7.64        11.63 o                         
   2   2  14        845.73        842.18        40.79 o                         
   3   2  14        141.17         71.52        27.90 o                         
   4   2  14          7.08        -40.50        40.50 o                         
  -3   3  14        128.81        204.20        42.65 o                         
  -2   3  14        405.17        385.51        36.75 o                         
  -1   3  14        388.97        475.40        34.36 o                         
   0   3  14         13.68        -10.26        10.26 o                         
   1   3  14         30.91         29.60        19.95 o                         
   2   3  14        120.48        111.83        31.01 o                         
   3   3  14          1.05         60.16        81.96 o                         
   4   3  14        120.10         51.93        68.12 o                         
  -4   4  14         27.87        -11.45        34.77 o                         
  -3   4  14         63.76         34.34        21.35 o                         
  -2   4  14         57.55         50.89        21.54 o                         
  -1   4  14       1257.20       1211.09        66.17 o                         
   0   4  14         51.99         69.91        11.59 o                         
   1   4  14        561.25        698.48        41.08 o                         
   2   4  14        361.17        585.46        58.08 o                         
   3   4  14        271.03        267.18        79.79 o                         
   4   4  14         18.53        212.36       285.39 o                         
  -4   5  14         19.11         33.18        36.32 o                         
  -3   5  14          2.31         -1.59        21.35 o                         
  -2   5  14          7.47        -13.04        17.39 o                         
  -1   5  14         11.56         -1.30        11.25 o                         
   0   5  14        220.19        165.47        23.81 o                         
   1   5  14        141.15        169.21        28.47 o                         
   2   5  14        157.82        336.20        64.19 o                         
   3   5  14         75.38        126.23        30.35 o                         
   4   5  14        191.25        304.21       138.64 o                         
  -3   6  14         40.88          2.75        22.89 o                         
  -2   6  14        224.16        441.58        35.93 o                         
  -1   6  14        111.77         70.40        13.76 o                         
   0   6  14          0.07          7.49        15.79 o                         
   1   6  14        452.63        509.49        70.92 o                         
   2   6  14          0.70         -8.64        19.54 o                         
   3   6  14        169.35        121.09        37.14 o                         
  -4   7  14        115.11        125.19        38.30 o                         
  -3   7  14         54.00        -12.65        24.10 o                         
  -2   7  14        285.62        468.43        39.89 o                         
  -1   7  14        510.58        411.97        41.49 o                         
   0   7  14        408.18        376.04        37.14 o                         
   1   7  14       1002.05        973.22        57.54 o                         
   2   7  14         25.57         -4.90        21.79 o                         
   3   7  14         41.60         66.41        33.10 o                         
  -3   8  14         40.24         16.18        30.43 o                         
  -2   8  14         16.49          7.49        21.73 o                         
  -1   8  14        155.83        222.75        41.87 o                         
   0   8  14         38.97         50.95        20.14 o                         
   1   8  14        362.46        400.18        49.33 o                         
   2   8  14        436.59        435.65       153.44 o                         
   3   8  14         60.12         43.09        38.52 o                         
  -4   9  14         15.73         95.58        39.12 o                         
  -3   9  14         13.97        -33.18        33.18 o                         
  -2   9  14         28.77         46.61        23.33 o                         
  -1   9  14         18.46         28.06        22.12 o                         
   0   9  14        736.96        974.01        49.75 o                         
   1   9  14        154.31        221.01        62.71 o                         
   2   9  14         28.07        108.98        62.46 o                         
   3   9  14        255.71        251.08        45.56 o                         
  -4  10  14         56.97        101.52        39.51 o                         
  -3  10  14         17.70         94.81        43.85 o                         
  -2  10  14          0.77        -17.00        27.24 o                         
  -1  10  14         43.47         84.91        26.47 o                         
   0  10  14       1123.40       1336.62        61.63 o                         
   1  10  14         18.79         -3.95        26.54 o                         
   2  10  14        113.28        387.47       187.21 o                         
   3  10  14        124.78        474.09        69.20 o                         
  -3  11  14        403.07        754.40        90.46 o                         
  -2  11  14          0.01        265.05        56.89 o                         
  -1  11  14        861.80        929.77        63.22 o                         
   1  11  14         75.13         65.53        33.51 o                         
   2  11  14          6.23         -6.54        30.29 o                         
   3  11  14          0.03         -5.41        74.26 o                         
  -3  12  14         83.47        135.47        53.71 o                         
  -2  12  14        102.16         70.71        48.59 o                         
  -1  12  14         14.11         26.47        31.97 o                         
   0  12  14          2.74        -28.45        28.45 o                         
   1  12  14         20.50        -40.28        40.28 o                         
   2  12  14          7.39         34.12        38.39 o                         
  -3  13  14        141.32        248.83        63.22 o                         
  -2  13  14         83.41          4.35        35.93 o                         
  -1  13  14        650.81        782.85        66.36 o                         
   0  13  14         95.94        263.85        63.22 o                         
   1  13  14         45.81         17.00        42.26 o                         
   2  13  14        243.14        214.10        33.89 o                         
  -3  14  14          8.31        252.79        67.52 o                         
  -2  14  14         55.01        -32.79        39.51 o                         
  -1  14  14         75.15         96.35        37.91 o                         
   0  14  14        476.14        632.35        75.44 o                         
   1  14  14        245.22        248.44        42.65 o                         
   2  14  14        210.48        277.24       119.87 o                         
  -2  15  14         22.55         13.43        44.63 o                         
  -1  15  14          8.21        -39.89        39.89 o                         
   0  15  14         17.34        -37.53        37.53 o                         
   1  15  14        110.74        390.63        78.19 o                         
  -2  16  14         29.75         19.37        50.57 o                         
  -1  16  14          0.61        -43.03        43.47 o                         
   0  16  14          2.33         38.69        38.69 o                         
  -1  17  14         53.49        -13.04        46.61 o                         
   0  17  14        131.91        -19.75        46.99 o                         
   1   0  15         95.61         80.99        22.12 o                         
   3   0  15        158.64        141.41        46.22 o                         
   0   1  15        242.35        234.24        74.45 o                         
   1   1  15         59.59         73.04        36.34 o                         
   2   1  15         34.62         79.96       149.09 o                         
   3   1  15        195.90        191.55        47.81 o                         
  -2   2  15         29.88          8.69        13.81 o                         
  -1   2  15        897.65        695.96        24.10 o                         
   0   2  15         50.92         37.53        13.04 o                         
   1   2  15        677.11        788.63        87.30 o                         
   2   2  15        142.63        160.99        67.13 o                         
   3   2  15        100.24        159.91        35.26 o                         
  -2   3  15          0.00         25.69        14.20 o                         
  -1   3  15        186.04        247.67        25.69 o                         
   0   3  15         21.54          9.08        14.20 o                         
   1   3  15         53.05        118.90        35.29 o                         
   2   3  15        225.87        364.09        40.67 o                         
   3   3  15          4.35         48.50        31.14 o                         
  -3   4  15         20.73         -7.92        27.63 o                         
  -2   4  15        112.51         96.35        18.98 o                         
  -1   4  15        193.18        167.06        28.06 o                         
   0   4  15         18.64         10.67        15.79 o                         
   1   4  15         69.55         93.76        16.42 o                         
   2   4  15        255.45        229.04        36.34 o                         
   3   4  15        170.69        252.94       145.54 o                         
  -3   5  15        198.82        408.40        45.40 o                         
  -2   5  15        464.01        523.35        42.26 o                         
  -1   5  15       1194.02       1178.64        41.87 o                         
   0   5  15        372.89        418.30        34.77 o                         
   1   5  15          0.16          3.25        46.00 o                         
   2   5  15          2.63        119.79       118.30 o                         
   3   5  15          1.34         58.05        46.03 o                         
  -3   6  15        122.82        185.65        46.22 o                         
  -2   6  15         48.82        269.79        43.47 o                         
  -1   6  15         61.35         47.81        18.16 o                         
   0   6  15         11.34         28.45        17.39 o                         
   1   6  15         21.61        -16.84        16.84 o                         
   2   6  15         37.32         28.08        24.10 o                         
   3   6  15         60.08        279.30       238.97 o                         
  -3   7  15          7.94        -24.49        24.49 o                         
  -2   7  15         49.31         46.22        21.35 o                         
  -1   7  15        324.52        172.23        24.10 o                         
   0   7  15        114.02        206.57        39.51 o                         
   1   7  15         70.96         54.92        17.67 o                         
   2   7  15        204.32        246.44        68.92 o                         
   3   7  15        428.60        573.78        70.90 o                         
  -3   8  15         18.43        -28.45        28.45 o                         
  -2   8  15         23.58        199.85        47.38 o                         
  -1   8  15          0.06        -20.91        20.91 o                         
   0   8  15         95.71         67.95        21.35 o                         
   1   8  15        404.18        365.28        99.13 o                         
   2   8  15        495.41        578.93        79.66 o                         
   3   8  15        108.21        -48.20        48.20 o                         
  -3   9  15          5.31         -6.71        33.57 o                         
  -2   9  15        264.11        358.65        48.59 o                         
  -1   9  15        146.52         74.67        26.08 o                         
   0   9  15         56.93         24.10        24.87 o                         
   1   9  15         88.53         31.47        21.27 o                         
   2   9  15         23.86         34.34        32.31 o                         
   3   9  15         83.91         59.46        40.13 o                         
  -3  10  15          7.96        -37.91        37.91 o                         
  -2  10  15         65.88        102.68        30.04 o                         
  -1  10  15          1.29        -26.85        26.85 o                         
   0  10  15          3.08         54.09        27.63 o                         
   1  10  15         16.41         22.87        34.56 o                         
   2  10  15         10.51        225.84       165.49 o                         
  -3  11  15          7.45         57.28        45.01 o                         
  -2  11  15          0.02        -11.83        35.16 o                         
  -1  11  15         94.68         35.16        30.81 o                         
   0  11  15         14.74         51.34        30.04 o                         
   1  11  15        119.11        360.49        45.04 o                         
   2  11  15          2.16         31.72        30.71 o                         
  -3  12  15          6.52        149.72        53.71 o                         
  -2  12  15          9.60         65.15        42.26 o                         
  -1  12  15        175.02        169.86        38.30 o                         
   0  12  15         73.70         52.93        65.15 o                         
   1  12  15        131.55        143.30       167.28 o                         
   2  12  15         22.92        -34.75        34.75 o                         
  -3  13  15          5.96         85.73        61.63 o                         
  -2  13  15          9.74          2.37        39.51 o                         
  -1  13  15         33.05        -35.16        35.16 o                         
   0  13  15         17.59         49.75        35.93 o                         
   1  13  15          5.73         75.05        37.53 o                         
   2  13  15         39.55         95.93        98.36 o                         
  -2  14  15          1.80        -42.26        42.26 o                         
   0  14  15         18.04         77.81        39.12 o                         
   1  14  15        153.64        343.63        79.79 o                         
  -2  15  15        243.49        205.41        47.81 o                         
   0  15  15         45.58         75.44        39.89 o                         
   1  15  15         12.96        155.23        43.03 o                         
  -1  16  15          4.84         42.65        46.61 o                         
   0  16  15         21.68        -45.40        45.40 o                         
   2   0  16        189.17        374.06        65.15 o                         
   0   1  16         23.47         16.57        13.04 o                         
   1   1  16        433.33        495.53        47.98 o                         
   2   1  16         13.50         56.98        22.47 o                         
   3   1  16        227.26        409.99        86.50 o                         
   0   2  16         55.56         35.93        15.02 o                         
   1   2  16        157.51        121.66        16.48 o                         
   2   2  16         33.81        -16.53        37.91 o                         
   3   2  16          2.62         40.88        36.54 o                         
  -1   3  16        658.92        550.59        30.81 o                         
   0   3  16          4.63         16.57        15.79 o                         
   1   3  16        108.17        144.47        50.35 o                         
   2   3  16         88.40         85.58        25.26 o                         
   3   3  16         33.69         77.70        34.77 o                         
  -1   4  16        259.24        230.67        33.95 o                         
   0   4  16         47.22         80.99        17.00 o                         
   1   4  16       1756.94       1763.96        44.50 o                         
   2   4  16         85.84        192.72       117.92 o                         
   3   4  16        201.65        139.75        49.58 o                         
  -2   5  16          5.27        -31.59        31.59 o                         
  -1   5  16         38.11        141.41        33.18 o                         
   0   5  16          0.20        175.37        34.77 o                         
   1   5  16        532.69        570.32        37.43 o                         
   2   5  16        611.80        535.10        55.23 o                         
   3   5  16         63.39        277.74       180.90 o                         
  -2   6  16          0.03         -9.47        22.89 o                         
  -1   6  16        700.49        783.23        42.26 o                         
   0   6  16        343.25        329.82        41.49 o                         
   1   6  16        317.91        263.19        64.77 o                         
   2   6  16        149.48        137.07        46.61 o                         
   3   6  16          2.29         -5.94        53.32 o                         
  -2   7  16        174.34        327.84        46.99 o                         
  -1   7  16        225.79        197.10        39.12 o                         
   0   7  16        104.38         26.47        25.69 o                         
   1   7  16         51.46         31.18        35.93 o                         
   3   7  16          0.29          6.71        54.53 o                         
  -2   8  16          3.72        334.55        47.38 o                         
  -1   8  16         13.93         68.34        22.12 o                         
   1   8  16         54.58         50.85        22.21 o                         
   2   8  16        134.53        152.66        30.07 o                         
   3   8  16         16.08        -18.16        56.89 o                         
  -2   9  16          1.91         90.46        27.63 o                         
  -1   9  16        104.20        103.07        26.85 o                         
   0   9  16          0.97         -9.85        28.45 o                         
   1   9  16          2.35        -23.28        38.49 o                         
   2   9  16         28.45         58.83        30.17 o                         
  -2  10  16         14.64         -1.59        30.04 o                         
  -1  10  16          0.04        -14.63        30.43 o                         
   0  10  16        385.75        417.48        60.81 o                         
   2  10  16         92.75        106.47        85.90 o                         
  -3  11  16         18.90        201.83        57.67 o                         
  -2  11  16         25.87         -2.75        35.93 o                         
  -1  11  16         61.49          3.14        32.79 o                         
   0  11  16        113.88         90.85        33.95 o                         
   1  11  16        137.07        229.36       174.98 o                         
   2  11  16        158.71        327.36       153.44 o                         
  -2  12  16         18.47        -37.53        37.53 o                         
  -1  12  16         47.80        -67.52        67.52 o                         
   0  12  16         64.04         -3.96        33.57 o                         
   1  12  16          6.92        -35.55        35.55 o                         
   2  12  16         16.11         34.38       124.80 o                         
  -2  13  16         12.30        124.03        43.85 o                         
  -1  13  16        253.65        110.21        40.67 o                         
   0  13  16        323.65        414.34        72.30 o                         
   1  13  16         88.66        141.80        41.10 o                         
  -2  14  16         93.41        599.17        84.91 o                         
  -1  14  16         86.75         36.32        43.03 o                         
   0  14  16        100.06         58.44        39.12 o                         
   1  14  16         84.38         36.75        43.85 o                         
  -1  15  16         17.21        -43.85        43.85 o                         
   3   0  17         68.31         24.87        50.95 o                         
   1   1  17         40.33         18.98        26.85 o                         
   2   1  17         14.66         52.76        27.79 o                         
   3   1  17         24.84         64.92        71.89 o                         
   1   2  17          2.44        -14.20        16.67 o                         
   2   2  17        126.57        127.17        41.87 o                         
   3   2  17         10.76         24.87        56.07 o                         
   1   3  17         98.79        147.62        93.60 o                         
   2   3  17         20.88         27.63        39.12 o                         
   3   3  17         59.28         80.17        55.69 o                         
   0   4  17         17.75        -21.73        21.73 o                         
   1   4  17        424.27        418.37        38.90 o                         
   2   4  17        108.04         52.16        42.65 o                         
   3   4  17        124.25        249.65        57.28 o                         
   0   5  17         18.50        -20.53        20.53 o                         
   1   5  17        146.16         97.04        19.93 o                         
   2   5  17         39.51         89.64        44.24 o                         
   3   5  17          4.18         65.15        57.67 o                         
   0   6  17        112.94         89.25        24.49 o                         
   1   6  17         92.50        129.69        61.02 o                         
   2   6  17         48.54         98.54        60.61 o                         
  -1   7  17        174.95        115.72        26.47 o                         
   1   7  17         74.79         17.96        32.00 o                         
   2   7  17          0.05         75.23        26.88 o                         
  -1   8  17          0.10         31.20        24.87 o                         
   0   8  17        116.93         67.13        28.45 o                         
   1   8  17         39.57         37.91        31.01 o                         
   2   8  17        230.04        282.30       132.31 o                         
  -1   9  17          7.49         37.53        28.06 o                         
   0   9  17        121.86        -28.45        28.45 o                         
   1   9  17          2.69          3.99        29.63 o                         
   2   9  17          6.19         87.89        33.10 o                         
  -1  10  17          0.16         42.26        31.97 o                         
   0  10  17         61.68        -32.41        32.41 o                         
   1  10  17         84.32         62.32        26.00 o                         
   2  10  17          6.29        -25.17        32.04 o                         
  -1  11  17        478.87        561.26        73.07 o                         
   1  11  17          7.06        -37.14        37.14 o                         
  -2  12  17          0.16         88.87        52.16 o                         
  -1  12  17         78.15        337.69        70.71 o                         
   0  12  17          0.00         26.85        36.75 o                         
   1  12  17        179.08        518.61        79.79 o                         
  -1  13  17         86.95        184.83        43.47 o                         
   0  13  17         46.77          3.14        41.10 o                         
   2   4  18          0.01        -41.87        58.05 o                         
   2   5  18        340.10        433.43       120.26 o                         
   1   6  18         84.27         48.97        42.26 o                         
   2   6  18        367.32        336.62       103.86 o                         
   1   7  18         92.01         78.46        26.00 o                         
   2   7  18         16.48        -17.89        57.28 o                         
   1   8  18         93.20         84.18        57.86 o                         
   2   8  18         57.28        282.51       332.96 o                         
   1   9  18        140.39        150.88        43.85 o                         
   0  10  18         26.73         25.69        40.28 o                         
   1  10  18        273.16        176.14        40.28 o                         
   0  11  18         90.50          1.59        38.30 o                         
   1  11  18        141.57         49.75        43.03 o                         
   0  12  18         11.59         49.75        43.85 o                         
                                                                                
