# Supplementary material for: 2-[(5-Methyl-1,3,4-thia­diazol-2-yl)sulfan­yl]-N′-(4-nitro­benzyl­idene)acetohydrazide monohydrate
Source: IUCrdata. 2025 Apr 24;10(Pt 4):x250364. doi: 10.1107/S2414314625003645 (PMC12054755; doi:10.1107/S2414314625003645)
Supplement: Supplementary file 4 [file x-10-x250364-Isup4.cml]

<?xml version="1.0" ?>
<cml>
<molecule title="2-[(5-Methyl-1,3,4-thiadiazol-2-yl)sulfanyl]-N&#39;-(4-nitrobenzylidene)acetohydrazide monohydrate" id="m1">
  <atomArray>
    <atom id="a1" elementType="O" />
    <atom id="a2" elementType="C" />
    <atom id="a3" elementType="C" />
    <atom id="a4" elementType="N" />
    <atom id="a5" elementType="N" />
    <atom id="a6" elementType="C" />
    <atom id="a7" elementType="S" />
    <atom id="a8" elementType="C" />
    <atom id="a9" elementType="C" />
    <atom id="a10" elementType="O" />
    <atom id="a11" elementType="N" />
    <atom id="a12" elementType="N" />
    <atom id="a13" elementType="C" />
    <atom id="a14" elementType="C" />
    <atom id="a15" elementType="C" />
    <atom id="a16" elementType="C" />
    <atom id="a17" elementType="C" />
    <atom id="a18" elementType="C" />
    <atom id="a19" elementType="C" />
    <atom id="a20" elementType="N" formalCharge="1" />
    <atom id="a21" elementType="O" formalCharge="-1" />
    <atom id="a22" elementType="O" />
    <atom id="a23" elementType="S" />
  </atomArray>
  <bondArray>
    <bond atomRefs2="a2 a3" order="1" />
    <bond atomRefs2="a3 a4" order="2">
      <bondStereo>T</bondStereo>
    </bond>
    <bond atomRefs2="a4 a5" order="1" />
    <bond atomRefs2="a5 a6" order="2">
      <bondStereo>T</bondStereo>
    </bond>
    <bond atomRefs2="a6 a7" order="1" />
    <bond atomRefs2="a7 a8" order="1" />
    <bond atomRefs2="a8 a9" order="1" />
    <bond atomRefs2="a9 a10" order="2" />
    <bond atomRefs2="a9 a11" order="1" />
    <bond atomRefs2="a11 a12" order="1" />
    <bond atomRefs2="a12 a13" order="2">
      <bondStereo convention="MDL" conventionValue="3" />
    </bond>
    <bond atomRefs2="a13 a14" order="1" />
    <bond atomRefs2="a14 a15" order="2">
      <bondStereo>T</bondStereo>
    </bond>
    <bond atomRefs2="a15 a16" order="1" />
    <bond atomRefs2="a16 a17" order="2">
      <bondStereo>C</bondStereo>
    </bond>
    <bond atomRefs2="a17 a18" order="1" />
    <bond atomRefs2="a18 a19" order="2">
      <bondStereo>C</bondStereo>
    </bond>
    <bond atomRefs2="a14 a19" order="1" />
    <bond atomRefs2="a17 a20" order="1" />
    <bond atomRefs2="a20 a21" order="1" />
    <bond atomRefs2="a20 a22" order="2" />
    <bond atomRefs2="a6 a23" order="1" />
    <bond atomRefs2="a3 a23" order="1" />
  </bondArray>
</molecule>
</cml>
